# Supplementary material for: Machine Learning Applied to the Search for Nonlinear Features in Breeding Populations
Source: Front Artif Intell. 2022 May 20;5:876578. doi: 10.3389/frai.2022.876578 (PMC9164111; doi:10.3389/frai.2022.876578)
Supplement: Supplementary Table S1 — Single-nucleotide polyphormism (SNP) matrix for the parental lines, two male sterile female testers (mother lines-M) and 475 pollinators (father lines-P). [file Table_1.XLSX]

## Sheet: Sheet1
	Supplementary Table 1 | SNP matrix for the parental lines, two male sterile female testers (mother lines - M) and 475 pollinators (father lines - P)
	Genotype	Bn-A01-p100693	Bn-A01-p101094	Bn-A01-p10181972	Bn-A01-p101943	Bn-A01-p10249225	Bn-A01-p10250255	Bn-A01-p10251052	Bn-A01-p10268662	Bn-A01-p10278752	Bn-A01-p10285074	Bn-A01-p10299187	Bn-A01-p10343401	Bn-A01-p10344498	Bn-A01-p10513529	Bn-A01-p10523194	Bn-A01-p10523264	Bn-A01-p10526054	Bn-A01-p10526561	Bn-A01-p10590357	Bn-A01-p10636637	Bn-A01-p1067371	Bn-A01-p108225	Bn-A01-p10926129	Bn-A01-p10934377	Bn-A01-p10939144	Bn-A01-p1095733	Bn-A01-p10963536	Bn-A01-p10991782	Bn-A01-p11052248	Bn-A01-p11077627	Bn-A01-p11142752	Bn-A01-p11233207	Bn-A01-p1125565	Bn-A01-p1126874	Bn-A01-p11284636	Bn-A01-p1132885	Bn-A01-p1133447	Bn-A01-p11407167	Bn-A01-p1145674	Bn-A01-p11480814	Bn-A01-p1149698	Bn-A01-p1152359	Bn-A01-p1152369	Bn-A01-p1156979	Bn-A01-p11807124	Bn-A01-p11808121	Bn-A01-p11817698	Bn-A01-p11818901
	M1	2	2	2	2	2	2	2	2	2	2	2	2	2	2	2	1	2	1	2	2	2	2	2	2	2	2	2	2	2	2	2	2	2	2	2	2	2	2	2	2	2	2	2	2	2	2	2	2
	M2	2	2	2	2	0	0	0	0	0	0	0	2	2	2	2	0	2	2	2	2	0	2	0	2	2	2	2	2	2	2	2	2	2	2	2	2	2	2	2	2	2	2	2	2	2	2	2	2
	P001	2	1	2	1	2	NA	1	2	NA	1	1	NA	1	2	2	NA	2	1	2	NA	2	2	0	NA	1	1	NA	2	2	2	1	0	NA	1	0	1	NA	0	1	2	2	2	2	2	NA	2	2	2
	P002	2	2	2	2	1	1	1	1	1	1	1	2	2	2	2	0	2	2	2	1	2	2	0	1	1	2	1	2	2	2	1	1	2	2	1	2	2	1	2	2	2	2	2	2	2	2	2	2
	P003	2	2	2	2	0	0	0	0	0	0	0	0	0	2	2	2	NA	0	2	2	2	2	0	2	2	2	2	2	2	2	2	0	2	2	0	2	2	0	0	2	0	2	2	2	0	0	0	0
	P004	2	2	2	2	2	2	2	2	2	2	2	2	2	0	0	2	0	2	2	2	2	2	2	2	2	2	2	2	2	2	2	2	2	2	2	2	2	2	2	2	2	2	2	2	0	0	0	0
	P005	2	2	2	2	2	2	2	2	2	2	2	2	2	1	1	1	1	1	2	1	2	2	2	1	1	2	1	2	2	2	1	1	2	2	1	2	2	1	2	2	2	2	2	2	1	1	1	1
	P006	2	2	2	2	2	2	1	2	2	1	NA	2	2	2	2	0	2	2	2	NA	2	2	0	0	NA	2	NA	2	2	2	0	0	2	2	1	2	2	1	2	2	2	2	2	2	2	2	2	2
	P007	2	2	2	2	2	2	NA	2	2	NA	NA	2	NA	2	2	0	2	2	2	NA	2	NA	0	0	NA	NA	0	2	2	1	0	0	2	2	0	NA	2	0	2	2	2	2	2	2	2	2	2	2
	P008	2	2	2	2	2	2	2	2	2	2	2	2	2	2	2	0	2	2	2	0	2	2	0	0	0	2	0	2	2	2	0	0	2	2	0	2	2	0	2	2	2	2	2	2	2	2	2	2
	P009	2	2	2	2	1	1	1	1	1	1	1	2	2	2	2	0	2	2	2	1	2	2	0	1	1	2	1	2	2	2	1	1	2	2	1	2	2	1	2	2	2	2	2	2	2	2	2	2
	P010	2	2	2	2	0	0	0	0	0	0	0	2	2	2	2	0	2	2	2	2	2	2	0	2	2	2	2	2	2	2	2	2	2	2	2	2	2	2	2	2	2	2	2	2	2	2	2	2
	P011	2	2	2	2	0	0	0	0	0	0	0	2	2	2	2	0	2	2	2	2	2	2	0	2	2	2	2	2	2	2	2	2	2	2	2	2	2	2	2	2	2	2	2	2	2	2	2	2
	P012	2	2	2	2	1	1	1	1	1	1	1	2	2	2	2	0	2	2	2	1	2	2	0	1	1	2	1	2	2	2	1	1	2	2	1	2	2	1	2	2	2	2	2	2	2	2	2	2
	P013	2	2	2	2	0	0	0	0	0	0	0	2	2	2	2	0	2	2	2	2	2	2	0	2	2	2	2	2	2	2	2	2	2	2	2	2	2	2	2	2	2	2	2	2	2	2	2	2
	P014	2	2	2	2	NA	1	1	NA	1	1	1	2	2	2	2	0	2	2	2	1	2	2	0	NA	1	2	NA	2	2	2	1	1	2	2	NA	2	2	1	2	2	2	2	2	2	2	2	2	2
	P015	2	2	2	2	0	0	0	0	0	0	0	2	2	2	2	0	2	2	2	2	2	2	0	2	2	2	2	2	2	2	2	2	2	2	2	2	2	2	2	2	2	2	2	2	2	2	2	2
	P016	2	2	2	2	0	1	NA	0	0	NA	1	2	2	1	NA	NA	1	2	2	2	2	2	0	2	2	1	2	2	2	2	NA	1	NA	NA	2	1	2	1	2	2	2	NA	2	2	2	2	2	2
	P017	2	1	2	2	0	0	0	1	1	1	1	2	2	2	2	0	2	2	2	2	1	2	0	1	1	2	1	1	2	2	2	2	2	2	2	2	2	2	1	2	2	1	1	1	1	1	1	1
	P018	2	1	2	2	1	1	1	1	1	1	1	2	2	0	0	2	0	2	2	2	1	2	2	2	2	2	2	2	2	2	0	0	2	2	0	2	2	0	1	2	2	0	0	0	1	NA	1	NA
	P019	2	2	2	2	2	1	1	2	2	2	2	2	2	1	1	1	1	2	2	2	1	2	2	1	1	2	NA	1	2	2	1	1	2	2	1	2	2	1	1	2	2	1	0	1	1	1	NA	2
	P020	2	2	2	2	0	0	0	0	0	0	0	2	2	2	2	0	2	2	2	2	2	2	0	2	2	2	2	2	2	2	2	2	2	2	2	2	2	2	2	2	2	2	2	2	2	2	2	2
	P021	2	2	2	2	0	0	0	0	0	0	0	2	2	2	2	0	2	2	2	2	2	2	0	2	2	2	2	2	2	2	2	2	2	2	2	2	2	2	2	2	2	2	2	2	2	2	2	2
	P022	2	2	2	2	1	1	1	2	2	2	2	2	2	2	2	0	2	2	2	1	2	2	0	0	0	2	0	1	2	2	1	1	2	2	1	2	2	1	2	2	2	2	2	2	1	1	1	1
	P023	2	2	2	2	2	1	1	2	NA	1	1	2	2	1	1	1	1	2	2	2	2	2	2	2	2	1	2	2	2	2	2	2	1	1	2	1	1	2	1	2	2	1	0	1	1	1	1	1
	P024	2	2	2	2	0	0	0	0	0	0	0	2	2	0	0	2	0	2	2	2	2	2	0	2	2	0	2	2	2	2	0	0	0	0	0	0	0	0	0	2	2	0	0	0	0	0	0	0
	P025	2	2	2	2	1	1	1	1	1	1	1	2	2	1	1	1	1	2	2	1	2	2	0	1	1	1	1	2	2	2	1	1	1	1	1	1	1	1	1	2	2	1	0	1	1	1	1	1
	P026	2	2	2	2	1	1	1	1	1	1	1	2	2	0	0	2	0	2	2	1	2	2	0	1	1	0	1	2	2	2	0	0	0	0	0	0	0	0	0	2	2	0	0	0	1	1	1	1
	P027	2	2	2	2	0	0	0	0	0	0	0	2	2	0	0	2	0	2	2	2	2	2	0	2	2	0	2	2	2	2	0	0	0	0	0	0	0	0	0	2	2	0	0	0	0	0	0	0
	P028	2	2	2	2	0	0	0	0	0	0	0	2	2	0	0	2	0	2	2	2	2	2	0	2	2	0	2	2	2	2	0	0	0	0	0	0	0	0	0	2	2	0	0	0	0	0	0	0
	P029	2	2	2	2	1	1	1	1	1	1	1	2	2	1	1	1	1	2	2	1	2	2	0	1	1	1	1	2	2	2	0	0	1	1	0	1	1	0	1	2	2	1	1	1	1	1	1	1
	P030	2	2	2	2	0	0	0	0	0	0	0	2	2	0	0	2	0	2	2	2	2	2	0	2	2	0	2	2	2	2	0	0	0	0	0	0	0	0	0	2	2	0	0	0	0	0	0	0
	P031	2	2	2	2	0	0	0	0	0	0	0	2	2	0	0	2	0	2	2	2	1	2	0	2	2	2	2	2	2	2	0	0	2	2	0	2	2	0	2	2	2	0	0	0	0	0	0	0
	P032	2	2	2	2	0	0	0	0	0	0	0	2	2	0	0	2	0	2	2	2	0	2	0	2	2	2	2	2	2	2	0	0	2	2	0	2	2	0	2	2	2	0	0	0	0	0	0	0
	P033	2	2	2	2	0	0	0	0	0	0	0	2	2	0	0	2	0	2	2	2	1	2	0	2	2	2	2	2	2	2	0	0	2	2	0	2	2	0	2	2	2	0	0	0	0	0	0	0
	P034	0	0	2	0	0	0	0	0	0	0	0	0	0	2	2	0	2	2	2	2	2	0	0	2	2	0	2	2	0	0	0	2	0	0	0	0	0	0	0	2	2	0	0	0	2	2	2	2
	P035	0	0	2	0	0	0	0	0	0	0	0	0	0	1	1	1	1	2	2	2	2	0	0	2	2	0	2	2	0	0	0	2	0	0	0	0	0	0	0	2	2	0	0	0	2	2	2	2
	P036	0	0	2	0	0	0	0	0	0	0	0	0	0	2	2	0	2	2	2	2	2	0	0	2	2	0	2	2	0	0	0	2	0	0	0	0	0	0	0	2	2	0	0	0	2	2	2	2
	P037	0	0	2	0	0	0	0	0	0	0	0	0	0	2	2	0	2	2	2	2	2	0	0	2	2	0	2	2	0	0	0	2	0	0	0	0	0	0	0	2	2	0	0	0	2	2	2	2
	P038	0	0	2	0	0	0	0	0	0	0	0	2	2	1	1	1	1	2	2	2	2	0	0	2	2	0	2	2	2	2	0	0	0	0	0	0	0	0	0	2	2	0	0	0	0	0	0	0
	P039	2	2	2	2	2	2	2	NA	2	2	2	2	2	0	0	2	0	2	2	0	2	2	0	0	0	0	0	2	2	2	0	0	0	0	0	0	0	0	2	2	2	0	0	0	2	2	2	2
	P040	1	1	2	1	2	1	1	NA	NA	1	1	1	1	1	1	2	0	1	2	1	2	2	0	1	1	0	1	2	2	2	1	0	0	0	0	0	0	0	1	2	NA	1	0	1	1	1	1	NA
	P041	2	2	2	2	2	2	2	2	2	2	2	2	2	0	0	NA	0	2	2	0	2	2	0	0	0	NA	0	2	2	2	0	0	0	0	0	NA	NA	0	2	NA	2	NA	0	0	NA	2	2	2
	P042	2	2	2	2	2	2	2	2	2	2	2	2	2	2	2	0	2	2	2	0	2	2	0	0	0	2	0	2	2	2	0	0	2	2	0	2	2	0	2	2	2	2	2	2	2	2	2	2
	P043	2	2	2	2	1	1	1	1	1	1	1	1	1	2	2	1	2	1	2	1	2	2	0	1	1	2	1	2	2	2	1	0	2	2	0	2	2	0	1	2	1	2	2	2	1	1	1	1
	P044	2	2	2	2	2	2	2	2	2	2	2	2	2	1	1	2	0	1	2	0	2	2	0	0	0	2	0	2	2	2	0	0	2	2	0	2	2	0	0	2	0	2	2	2	2	2	2	2
	P045	2	2	2	2	2	2	2	2	2	2	2	2	2	1	1	2	0	1	2	0	2	2	0	0	0	2	0	2	2	2	0	0	2	2	0	2	2	0	0	2	0	2	2	2	2	2	2	2
	P046	2	2	2	2	2	2	NA	2	2	1	1	2	2	0	0	2	0	2	2	NA	2	2	0	0	NA	2	0	2	2	2	0	0	2	2	0	2	2	0	2	2	2	NA	2	2	NA	2	2	2
	P047	2	2	2	2	2	2	2	2	2	2	2	2	2	1	1	1	1	2	2	0	2	2	0	0	0	2	0	2	2	2	0	0	2	2	0	2	2	0	2	2	2	2	2	2	2	2	2	2
	P048	2	2	2	2	2	2	2	2	2	2	2	2	2	0	0	2	0	2	2	0	2	2	0	0	0	2	0	2	2	2	0	0	2	2	0	2	2	0	2	2	2	2	2	2	2	2	2	2
	P049	2	2	2	2	2	2	2	2	2	2	2	2	2	2	2	0	2	2	2	0	2	2	0	0	0	2	0	2	2	2	0	0	2	2	0	2	2	0	2	2	2	2	2	2	2	2	2	2
	P050	2	2	2	2	2	2	2	2	2	2	2	2	2	2	2	0	2	2	2	0	2	2	0	0	0	2	0	2	2	2	0	0	2	2	0	2	2	0	2	2	2	2	2	2	2	2	2	2
	P051	2	2	2	2	0	0	0	0	0	0	0	2	2	2	2	0	2	2	2	2	2	2	0	2	2	2	2	2	2	2	2	2	2	2	2	2	2	2	2	2	2	2	2	2	2	2	2	2
	P052	2	2	2	2	0	0	0	0	0	0	0	2	2	2	2	0	2	2	2	2	2	2	0	2	2	2	2	2	2	2	2	2	2	2	2	2	2	2	2	2	2	2	2	2	2	2	2	2
	P053	2	2	2	2	0	0	0	0	0	0	0	2	2	2	2	0	2	2	2	2	2	2	0	2	2	2	2	2	2	2	2	2	2	2	2	2	2	2	2	2	2	2	2	2	2	2	2	2
	P054	2	1	2	2	1	1	1	1	1	1	1	2	2	2	2	0	2	2	2	2	NA	2	NA	2	2	2	2	2	2	2	2	2	2	2	2	2	2	2	1	2	NA	2	2	2	1	1	1	NA
	P055	2	2	2	2	2	2	2	2	2	2	2	2	2	1	1	1	1	2	2	0	2	2	0	0	0	2	0	2	2	2	0	0	2	2	0	2	2	0	2	2	2	2	2	2	2	2	2	2
	P056	2	2	2	2	2	2	2	2	2	2	2	2	2	2	2	0	2	2	2	0	2	2	0	0	0	2	0	2	2	2	0	0	2	2	0	2	2	0	2	2	2	2	2	2	2	2	2	2
	P057	2	2	2	2	2	1	1	2	2	2	2	2	2	1	1	NA	1	2	2	NA	2	2	0	0	0	2	0	2	2	2	NA	0	2	2	1	2	2	1	1	2	2	2	2	2	NA	2	2	2
	P058	2	2	2	2	2	2	2	2	2	2	2	2	2	2	2	0	2	2	2	0	2	2	0	0	0	2	0	2	2	2	0	0	2	2	0	2	2	0	2	1	2	2	2	2	1	1	1	1
	P059	1	1	2	1	2	2	2	2	2	2	2	2	2	1	1	1	1	2	2	0	2	1	0	0	0	1	0	2	2	2	0	0	1	1	0	1	1	0	1	2	2	1	1	1	2	2	2	2
	P060	1	1	2	1	2	2	2	2	2	2	2	2	2	2	2	0	2	2	2	0	2	1	0	0	0	1	0	2	2	2	0	0	1	1	0	1	1	0	1	2	2	1	1	1	2	2	2	2
	P061	2	2	2	2	2	2	2	2	2	2	2	2	2	2	2	0	2	2	2	0	2	NA	0	0	0	NA	0	2	2	2	0	0	0	0	0	0	0	0	0	2	2	0	0	0	2	2	2	2
	P062	1	1	2	1	2	2	2	2	2	2	2	2	2	2	2	0	2	2	2	0	2	1	0	0	0	0	0	2	2	2	0	0	0	0	0	0	0	0	0	1	2	0	0	0	1	1	1	1
	P063	0	0	2	0	2	2	2	2	2	2	2	2	2	2	2	0	2	2	2	0	2	0	0	0	0	0	0	2	2	2	0	0	0	0	0	0	0	0	0	NA	2	0	0	0	1	NA	NA	2
	P064	1	1	2	1	2	2	2	2	2	2	2	2	2	2	2	0	2	2	2	0	2	1	0	0	0	1	0	2	2	2	0	0	1	1	0	1	1	0	1	2	2	1	1	1	2	2	2	2
	P065	0	0	2	0	2	2	2	2	2	2	2	2	2	2	2	0	2	2	2	0	2	0	0	0	0	0	0	2	2	2	0	0	0	0	0	0	0	0	0	2	2	0	0	0	2	2	2	2
	P066	1	1	2	1	2	2	2	2	2	2	2	2	2	0	0	2	0	2	2	0	2	1	0	0	0	1	0	2	2	2	0	0	1	1	0	1	1	0	1	NA	2	1	1	1	1	1	1	NA
	P067	1	1	2	1	2	2	2	2	2	2	2	2	2	0	0	NA	0	2	2	0	2	1	0	0	0	1	0	2	2	2	0	0	1	1	0	1	1	0	1	NA	2	1	NA	1	1	2	2	2
	P068	1	1	2	1	1	1	1	1	1	1	1	1	1	1	1	1	1	2	2	1	2	1	0	1	1	0	1	2	2	2	1	0	0	0	0	0	0	0	0	2	2	0	0	0	1	1	1	1
	P069	0	0	2	0	NA	1	1	NA	1	1	1	1	1	2	2	0	2	2	2	1	2	0	0	1	1	0	NA	2	2	2	1	0	0	0	0	0	0	0	0	2	2	0	0	0	NA	NA	NA	1
	P070	0	0	2	0	1	1	1	1	1	1	1	1	1	2	2	0	2	2	2	1	2	0	0	1	1	0	1	2	2	2	1	0	0	0	1	0	0	1	0	2	2	0	0	0	1	1	1	1
	P071	0	0	2	0	0	0	0	0	0	0	0	0	0	2	2	0	2	2	2	2	2	0	0	2	2	0	2	2	2	2	2	0	0	0	0	0	0	0	0	2	2	0	0	0	0	0	0	0
	P072	0	0	2	0	0	0	0	0	0	0	0	0	0	2	2	0	2	2	2	2	2	0	0	2	2	0	2	2	2	2	2	0	0	0	0	0	0	0	0	2	2	0	0	0	0	0	0	0
	P073	2	2	1	2	NA	1	1	2	2	2	2	2	2	1	1	1	1	2	1	1	1	2	1	1	1	1	1	1	2	2	1	1	1	1	1	1	1	1	1	1	2	NA	0	NA	0	0	0	0
	P074	2	0	2	2	2	2	2	2	2	2	2	2	2	2	2	0	2	2	2	2	1	NA	2	2	2	1	2	2	2	2	2	2	1	1	2	1	1	2	1	2	1	1	1	NA	0	0	0	0
	P075	2	1	2	2	1	1	1	2	2	1	1	2	2	2	2	0	2	2	2	2	1	2	1	1	1	2	1	1	2	2	2	2	2	2	2	2	2	2	0	2	NA	2	2	2	NA	NA	NA	1
	P076	2	2	2	2	0	0	0	0	0	0	0	2	2	2	2	0	2	2	2	2	0	2	0	2	2	2	2	2	2	2	2	2	2	2	2	2	2	2	2	2	2	2	2	2	2	2	2	2
	P077	2	2	0	2	2	2	2	2	2	2	2	2	2	0	0	2	0	2	0	0	0	2	0	0	0	2	0	0	2	2	0	0	2	2	0	2	2	0	2	0	2	0	0	0	0	0	0	0
	P078	2	2	0	2	2	2	2	2	2	2	2	2	2	0	0	2	0	2	0	0	0	2	0	0	0	2	0	0	2	2	0	0	2	2	0	2	2	0	2	0	2	0	0	0	0	0	0	0
	P079	2	2	2	2	1	1	1	2	2	2	2	2	2	2	2	1	2	1	2	2	2	2	1	1	1	1	1	1	2	2	2	2	1	1	2	1	1	2	2	2	2	1	NA	1	0	0	0	0
	P080	2	2	2	2	0	0	0	2	2	2	2	2	2	2	2	0	2	2	2	2	2	2	0	0	0	0	0	0	2	2	2	2	0	0	2	0	0	2	2	2	2	0	0	0	0	0	0	0
	P081	2	2	2	2	0	0	0	2	2	1	1	2	2	1	1	1	1	2	2	2	2	2	0	1	1	1	1	1	2	2	NA	1	NA	NA	NA	1	1	1	2	2	2	NA	0	NA	0	0	0	0
	P082	2	2	2	2	0	0	0	2	2	2	2	2	2	2	2	0	2	2	2	2	2	2	0	0	0	0	0	0	2	2	2	2	0	0	2	0	0	2	2	2	2	0	0	0	0	0	0	0
	P083	2	2	NA	2	0	1	NA	2	2	2	2	2	2	1	NA	NA	1	2	1	2	2	2	0	0	0	1	0	0	2	2	2	1	0	0	2	NA	NA	1	2	2	2	0	0	0	0	0	0	0
	P084	2	2	2	2	0	0	0	NA	1	1	1	2	2	1	NA	0	1	2	2	2	2	2	0	1	1	1	1	1	2	2	2	1	1	1	2	1	1	1	2	2	2	1	NA	1	1	1	1	1
	P085	2	2	2	2	NA	1	NA	2	2	2	2	2	2	2	2	0	2	2	2	2	1	2	0	1	1	1	1	0	2	2	2	2	1	1	2	1	1	2	1	2	1	1	1	1	NA	1	1	1
	P086	2	2	2	2	1	1	1	1	1	1	1	1	1	2	2	1	2	1	2	2	1	2	0	0	0	2	0	0	1	1	2	1	2	2	1	2	2	1	1	2	1	2	2	2	0	0	0	0
	P087	2	2	2	2	0	1	0	2	2	2	2	2	2	0	0	2	0	2	2	2	0	2	0	0	0	2	0	0	2	2	2	2	2	2	2	2	2	2	0	2	0	2	2	2	0	0	0	0
	P088	2	2	2	2	2	2	2	NA	2	2	2	2	2	1	1	NA	1	2	2	2	0	2	2	2	2	2	2	2	2	2	2	2	2	2	2	2	2	2	NA	2	0	NA	NA	2	0	0	0	0
	P089	2	2	2	2	0	NA	0	2	2	2	2	2	2	2	2	0	2	2	2	2	0	2	0	0	0	2	0	0	2	2	2	2	2	2	2	2	2	2	0	2	0	2	2	2	0	0	0	0
	P090	2	1	2	2	2	1	1	2	NA	2	2	2	2	2	2	0	2	2	2	2	1	2	1	1	1	2	1	1	2	2	2	2	2	2	2	2	2	2	NA	2	NA	2	2	2	0	0	0	0
	P091	NA	1	2	1	1	1	1	2	2	2	2	2	2	1	1	1	1	2	2	1	1	1	0	0	0	1	0	1	2	2	1	1	1	1	1	1	1	1	0	2	1	1	1	1	1	1	1	1
	P092	2	2	2	2	0	0	0	2	2	2	2	2	2	2	2	0	2	2	2	2	NA	2	0	0	0	2	0	0	2	2	2	2	2	2	2	2	2	2	0	2	0	2	2	2	0	0	0	0
	P093	1	1	2	NA	1	1	1	2	2	2	2	2	2	1	0	2	0	2	2	2	2	1	2	1	1	1	1	1	2	2	2	2	1	1	2	1	1	2	0	2	2	1	0	1	0	0	0	0
	P094	1	1	2	1	0	0	0	2	2	2	2	2	2	1	0	2	0	2	2	2	1	1	0	0	0	1	0	0	2	2	2	2	1	1	2	1	1	2	0	2	1	1	1	1	0	0	0	0
	P095	2	2	2	2	2	2	2	2	2	2	2	2	2	0	0	2	0	2	2	2	0	2	2	2	2	2	2	2	2	2	2	2	2	2	2	2	2	2	0	2	0	2	2	2	0	0	0	0
	P096	0	0	2	0	0	1	0	0	0	0	NA	2	2	0	0	2	0	2	2	2	1	2	0	2	2	1	2	2	2	2	0	0	0	0	NA	1	1	NA	1	2	1	1	0	NA	0	0	0	0
	P097	2	2	2	2	0	1	0	0	0	0	0	2	2	0	0	2	0	2	2	2	2	2	0	2	2	0	2	2	2	2	0	0	0	0	0	0	0	0	0	2	2	0	0	0	0	0	0	0
	P098	0	0	2	0	0	0	0	0	0	0	0	2	2	0	0	2	0	2	2	2	0	2	0	2	2	2	2	2	2	2	0	0	0	0	0	2	2	0	2	2	0	2	2	NA	0	0	0	0
	P099	2	2	2	2	0	0	0	0	0	0	0	0	0	2	2	0	2	2	2	2	2	2	0	2	2	2	2	2	0	0	0	2	2	2	0	2	2	0	2	2	2	2	2	2	2	2	2	2
	P100	1	1	2	1	0	0	0	0	0	0	0	0	0	0	0	2	0	2	2	2	2	1	0	2	2	2	2	2	0	0	0	2	2	2	0	2	2	0	2	2	2	2	2	2	2	2	2	2
	P101	2	2	2	2	2	2	2	2	2	2	2	2	2	0	0	2	0	2	2	0	2	2	0	0	0	2	0	2	2	2	0	0	2	2	0	2	2	0	2	2	2	2	2	2	2	2	2	2
	P102	2	2	2	2	2	2	2	2	2	2	2	2	2	0	0	2	0	2	2	2	2	2	2	2	2	0	2	2	2	2	2	2	0	0	2	0	0	NA	0	2	2	0	0	0	0	0	0	0
	P103	2	2	2	2	0	0	0	0	0	0	0	2	2	2	2	0	2	2	2	2	2	2	0	2	2	2	2	2	2	2	2	2	2	2	2	2	2	2	2	2	2	2	2	2	2	2	2	2
	P104	2	2	2	2	1	1	1	1	1	1	1	2	2	2	2	0	2	2	2	1	2	2	0	1	1	1	1	2	2	2	1	1	1	1	1	1	1	1	1	2	2	1	1	1	2	2	2	2
	P105	2	2	2	2	2	2	2	2	2	2	2	2	2	2	2	0	2	2	2	0	2	2	0	0	0	2	0	2	2	2	0	0	2	2	0	2	2	0	2	2	2	2	2	2	2	2	2	2
	P106	1	1	2	1	2	2	2	2	2	2	2	2	2	2	2	0	2	2	2	0	2	1	0	0	0	2	0	2	2	2	0	0	2	2	0	2	2	0	2	2	2	2	2	2	2	2	2	2
	P107	0	0	2	0	1	1	1	1	1	1	1	2	2	2	2	0	2	2	2	1	2	0	0	1	1	2	1	2	2	2	1	1	2	2	1	2	2	1	2	2	2	2	2	2	2	2	2	2
	P108	2	NA	2	1	0	0	0	0	0	0	0	1	1	2	2	0	2	2	2	2	2	NA	0	2	2	2	2	2	2	1	NA	2	2	2	NA	2	2	1	2	2	2	2	2	2	2	2	2	2
	P109	2	2	2	2	2	2	2	2	2	1	1	1	1	2	2	0	2	2	2	1	2	2	0	0	0	2	0	NA	1	1	1	0	2	2	0	2	2	0	2	2	2	2	2	2	1	1	NA	2
	P110	2	2	2	2	2	2	2	2	2	2	2	2	2	0	0	2	0	2	2	2	1	2	2	2	2	2	2	2	2	2	2	2	2	2	2	2	2	2	2	2	2	1	1	1	0	0	0	0
	P111	2	2	2	2	1	1	1	1	1	1	1	2	2	0	0	2	0	2	2	2	1	2	2	2	2	1	2	2	2	2	2	2	1	1	2	1	1	2	1	2	2	1	NA	1	1	1	1	1
	P112	2	2	2	2	2	2	2	2	2	2	2	2	2	1	1	1	1	2	2	1	2	2	NA	1	1	1	1	1	2	2	1	1	1	1	1	1	1	1	1	1	2	1	0	1	0	0	0	0
	P113	2	2	2	2	2	2	2	2	2	2	2	2	2	2	2	0	2	2	2	2	2	2	2	2	2	2	2	2	2	2	2	2	2	2	2	2	2	2	2	2	2	2	2	2	0	0	0	0
	P114	1	1	2	1	1	1	1	1	1	1	1	2	2	1	1	1	1	2	2	2	1	2	1	2	2	1	2	2	2	2	1	1	1	1	1	1	1	1	1	2	1	1	0	0	1	1	1	1
	P115	2	2	2	2	2	1	1	NA	NA	1	1	2	2	1	1	1	1	2	2	2	2	2	2	2	2	1	2	2	2	2	2	2	1	1	2	1	1	2	1	2	2	1	1	1	1	1	1	1
	P116	2	2	2	2	0	0	0	0	0	0	0	2	2	0	0	2	0	2	2	2	2	2	0	2	2	0	2	2	2	2	2	2	0	0	2	0	0	2	0	2	2	0	0	0	2	2	2	2
	P117	2	2	2	2	2	2	2	2	2	2	2	2	2	2	2	0	2	2	2	2	2	2	2	2	2	2	2	2	2	2	2	2	2	2	2	2	2	2	2	2	2	1	1	NA	0	0	0	0
	P118	2	2	2	2	0	0	0	0	0	0	0	2	2	2	2	0	2	2	2	2	2	2	0	2	2	2	2	2	2	2	2	2	2	2	2	2	2	2	2	2	2	2	2	2	2	2	2	2
	P119	2	2	2	2	0	0	0	0	0	0	0	2	2	2	2	0	2	2	2	2	2	2	0	2	2	2	2	2	2	2	2	2	2	2	2	2	2	2	2	2	2	2	2	2	2	2	2	2
	P120	2	2	2	2	0	0	0	0	0	0	0	2	2	1	1	1	1	2	2	2	0	2	0	2	2	2	2	2	2	2	2	2	2	2	2	2	2	2	2	2	2	0	0	0	2	2	2	2
	P121	NA	1	2	1	2	2	2	2	2	2	2	2	2	0	0	2	0	2	2	0	2	1	0	0	0	1	0	2	2	2	0	0	1	1	0	1	1	0	1	2	2	1	1	1	2	2	2	2
	P122	2	2	2	2	2	2	2	2	2	2	2	2	2	0	0	2	0	2	2	0	0	2	0	0	0	2	0	2	2	2	0	0	2	2	0	2	2	0	2	2	2	0	0	0	2	2	2	2
	P123	2	2	2	2	2	2	2	2	2	2	2	2	2	0	0	2	0	2	2	0	2	2	0	0	0	1	0	2	2	2	0	0	1	1	0	1	1	0	1	2	2	1	1	NA	2	2	2	2
	P124	2	2	2	2	2	2	2	2	2	2	2	2	2	0	0	2	0	2	2	1	2	2	2	1	1	1	1	2	2	2	1	1	1	1	NA	1	1	1	1	2	2	1	1	1	NA	1	1	1
	P125	2	2	2	2	2	2	2	NA	2	2	2	2	2	0	0	2	0	2	2	0	2	2	0	0	0	0	0	2	2	2	0	0	0	0	0	0	0	0	0	2	2	0	0	0	2	2	2	2
	P126	1	1	2	1	1	1	1	2	2	2	2	2	2	2	2	0	2	2	2	2	1	1	1	1	1	1	1	1	2	2	2	2	1	1	2	1	1	2	1	2	2	1	0	1	0	0	0	0
	P127	2	2	2	2	1	1	1	1	1	1	1	2	2	2	2	0	2	2	2	1	2	2	0	1	1	2	1	1	2	2	1	1	2	2	1	2	2	1	2	1	2	2	2	2	1	1	1	1
	P128	2	2	2	2	2	2	2	2	2	2	2	2	2	2	2	0	2	2	2	0	2	2	0	0	0	2	0	0	2	2	0	0	2	2	0	2	2	0	2	0	2	2	2	2	0	0	0	0
	P129	2	2	2	2	0	0	0	0	0	0	0	0	0	0	0	2	0	2	2	2	2	2	0	2	2	2	2	2	2	2	2	0	2	2	0	2	2	0	2	2	2	2	2	2	0	0	0	0
	P130	2	2	2	2	2	2	2	2	2	2	2	2	2	1	1	2	0	1	2	0	2	2	0	0	0	2	0	2	2	2	0	0	2	2	0	2	2	0	2	2	2	2	2	2	1	1	1	1
	P131	2	2	2	2	2	2	2	2	2	2	2	2	2	0	0	2	0	2	2	0	0	2	0	0	0	0	0	2	2	2	0	0	0	0	0	0	0	0	0	2	0	2	2	2	2	2	2	2
	P132	0	0	2	0	2	2	2	2	2	2	2	2	2	0	0	2	0	2	2	1	0	2	NA	1	1	0	1	2	2	2	1	1	0	0	1	1	1	1	1	2	0	2	2	1	1	NA	2	2
	P133	0	0	2	0	2	2	2	2	2	2	2	2	2	0	0	2	0	2	2	2	0	2	2	2	2	0	2	2	2	2	2	2	0	0	2	0	0	2	0	2	0	2	2	2	0	0	0	0
	P134	0	0	2	0	0	0	0	0	0	0	0	2	2	0	0	2	0	2	2	2	0	2	0	2	2	0	2	2	2	2	0	0	0	0	0	0	0	0	0	2	0	2	2	2	0	0	0	0
	P135	1	1	1	1	2	2	2	2	2	2	2	2	2	0	0	2	0	2	1	0	2	1	0	0	0	0	0	1	2	2	0	0	0	0	0	0	0	0	0	1	2	0	0	0	1	1	1	1
	P136	2	2	2	2	2	2	2	2	2	2	2	2	2	0	0	2	0	2	2	0	2	2	0	0	0	2	0	2	2	2	0	0	2	2	0	2	2	0	2	2	2	2	2	2	2	2	2	2
	P137	2	2	0	2	2	2	2	2	2	2	2	2	2	0	0	2	0	2	0	0	2	2	0	0	0	2	0	0	2	2	0	0	2	2	0	2	2	0	2	0	2	2	2	2	0	0	0	0
	P138	2	2	2	2	0	0	0	0	0	0	0	2	2	0	0	2	0	2	2	2	2	2	0	2	2	2	2	2	2	2	2	2	2	2	2	2	2	2	1	2	2	1	1	1	2	2	2	2
	P139	2	2	2	2	1	1	1	1	1	1	1	2	2	1	1	2	0	1	2	1	2	2	0	1	1	2	1	2	2	2	1	1	2	2	1	2	2	1	2	2	2	2	2	2	2	2	2	2
	P140	1	1	2	1	2	2	2	2	2	2	2	2	2	1	1	1	1	2	2	2	2	1	2	1	1	0	1	1	2	2	1	1	0	0	1	1	1	1	1	1	NA	1	0	0	0	0	0	0
	P141	2	2	2	2	2	2	2	2	2	2	2	2	2	0	0	2	0	2	2	2	NA	2	2	2	2	2	2	2	2	2	2	2	2	2	2	2	2	2	2	2	2	0	0	0	0	0	0	0
	P142	0	0	2	0	1	1	1	2	2	2	1	1	1	2	2	0	2	2	1	2	2	0	1	2	2	0	2	2	1	1	2	1	0	0	1	0	0	2	2	2	2	0	0	0	0	0	0	0
	P143	0	0	2	0	1	1	1	1	1	1	1	2	2	0	0	2	0	2	2	2	2	0	1	2	2	1	2	2	2	2	2	2	1	1	2	1	1	2	1	2	2	1	1	1	1	1	1	1
	P144	2	2	2	2	0	NA	0	0	0	0	0	2	2	2	2	0	2	2	2	2	2	2	0	2	2	0	2	2	2	2	2	2	0	0	2	0	0	2	0	2	2	0	0	0	2	2	2	2
	P145	0	0	2	0	2	2	2	2	2	2	2	2	2	2	2	0	2	2	2	0	2	0	0	0	0	NA	0	2	2	2	0	0	2	2	0	2	2	0	2	2	2	2	2	2	2	2	2	2
	P146	1	1	2	1	2	2	2	2	2	2	2	2	2	2	2	0	2	2	2	1	2	1	1	1	1	1	1	2	2	2	1	1	1	1	1	1	1	1	2	2	2	1	1	1	1	1	NA	NA
	P147	2	2	0	2	2	2	2	2	2	2	2	2	2	0	0	2	0	2	0	0	2	2	0	0	0	0	0	0	2	2	0	0	0	0	0	0	0	0	2	0	2	0	0	0	0	0	0	0
	P148	2	2	2	2	2	2	2	2	2	2	2	2	2	0	0	2	0	2	2	0	2	2	0	0	0	0	0	2	2	2	0	0	0	0	0	0	0	0	2	2	2	0	0	0	2	2	2	2
	P149	2	2	2	2	2	2	2	2	2	2	2	2	2	2	2	0	2	2	2	2	2	2	2	2	2	0	2	2	2	2	2	2	0	0	2	0	0	2	2	2	2	0	0	0	0	0	0	0
	P150	2	2	2	2	2	2	2	2	2	2	2	2	2	2	2	0	2	2	2	NA	2	2	0	1	1	2	NA	2	2	2	0	0	2	2	1	2	2	NA	2	2	2	2	2	2	2	2	2	2
	P151	2	2	2	2	0	0	0	0	0	0	0	2	2	0	0	2	0	2	2	2	2	2	0	2	2	1	2	2	2	2	2	2	1	1	2	1	1	2	2	2	2	1	1	1	2	2	2	2
	P152	2	2	2	2	2	2	2	2	2	2	2	2	2	0	0	2	0	2	2	0	2	2	0	0	0	2	0	2	2	2	0	0	2	2	0	2	2	0	0	2	2	0	0	0	2	2	2	2
	P153	2	2	1	2	2	2	2	2	2	2	2	2	2	1	1	1	1	2	1	1	2	2	NA	1	1	1	1	2	2	2	1	NA	1	1	1	1	1	1	1	NA	2	1	NA	1	1	1	1	1
	P154	2	2	1	2	1	1	1	1	1	1	2	2	2	2	2	2	NA	0	2	1	2	2	0	0	0	2	0	1	2	2	0	0	2	2	0	2	2	0	2	2	2	2	2	2	NA	NA	1	1
	P155	2	2	2	2	0	0	0	2	2	2	2	2	2	2	2	2	NA	0	2	2	2	2	0	0	0	0	0	0	2	2	2	2	0	0	2	0	0	2	0	2	2	0	0	0	0	0	0	0
	P156	2	2	2	2	2	2	2	2	NA	1	1	1	1	2	2	1	2	1	2	2	1	2	2	1	1	2	NA	1	NA	1	2	1	2	2	NA	2	1	1	2	2	2	1	NA	1	0	0	0	0
	P157	2	2	2	2	0	0	0	1	1	1	1	1	1	2	2	0	2	2	2	2	2	2	0	1	1	1	1	1	1	1	1	2	NA	NA	1	1	1	1	1	2	2	0	0	0	1	NA	1	NA
	P158	2	2	2	2	0	0	0	2	2	2	2	2	2	2	2	0	2	2	2	2	2	2	0	0	0	0	0	0	2	2	2	2	0	0	2	0	0	2	2	2	2	0	0	0	0	0	0	0
	P159	2	2	2	2	2	2	2	2	2	2	2	2	2	2	2	0	2	2	2	2	2	2	2	2	2	0	2	2	2	2	2	2	0	0	2	0	0	2	2	2	2	0	0	0	0	0	0	0
	P160	2	2	1	2	1	1	1	1	1	1	2	2	2	1	1	2	0	1	2	NA	1	2	1	1	1	2	1	1	2	2	1	1	2	2	1	2	2	1	2	2	2	1	1	1	0	0	0	0
	P161	2	2	2	2	2	2	2	2	2	2	2	2	2	2	2	0	2	2	2	2	1	2	2	2	2	2	2	2	2	2	2	2	2	2	2	2	2	2	2	2	2	1	1	1	0	0	0	0
	P162	0	0	0	0	0	0	0	0	0	0	0	0	0	2	2	0	2	2	NA	NA	2	0	2	2	2	2	2	2	2	2	2	2	2	2	2	2	2	2	2	2	2	2	2	2	2	2	2	2
	P163	1	1	2	1	2	2	2	NA	2	2	2	2	2	1	1	1	1	2	2	2	2	1	1	2	2	2	2	2	2	2	2	2	2	2	2	2	2	2	0	2	2	0	0	0	1	1	1	1
	P164	2	2	1	2	1	1	1	NA	1	1	1	1	1	2	2	0	2	2	2	1	2	2	NA	1	1	0	1	1	2	2	1	1	0	0	1	0	0	1	1	2	2	0	0	0	1	1	1	1
	P165	2	2	2	2	2	2	2	2	2	2	2	2	2	2	2	0	2	2	2	0	2	2	0	0	0	0	0	2	2	2	0	0	0	0	0	0	0	0	2	2	2	0	0	0	2	2	2	2
	P166	2	2	2	2	2	2	2	2	2	2	2	2	2	2	2	0	2	2	2	2	2	2	2	2	2	0	2	2	2	2	2	2	0	0	2	0	0	2	2	2	2	0	0	0	0	0	0	0
	P167	2	2	2	2	NA	1	1	2	2	2	2	2	2	0	0	2	0	2	2	2	0	2	2	1	1	2	1	1	2	2	2	2	2	2	2	2	2	2	2	2	2	2	2	2	0	0	0	0
	P168	1	1	2	1	2	2	2	2	2	2	2	2	2	2	2	0	2	2	2	1	2	1	1	1	1	1	1	2	2	2	1	1	1	1	1	1	1	1	1	2	2	1	NA	1	1	1	1	1
	P169	2	2	2	2	1	1	1	1	1	1	1	1	1	2	2	0	2	2	2	1	0	2	2	2	2	2	2	2	2	2	2	2	2	2	1	2	2	1	1	2	1	2	2	1	0	0	0	0
	P170	1	1	2	1	2	2	2	2	2	2	2	2	2	0	0	2	0	2	2	2	0	2	2	2	2	2	2	2	2	2	2	2	2	2	2	2	2	2	0	2	0	2	2	2	0	0	0	0
	P171	1	1	2	1	2	2	2	2	2	2	2	2	2	0	0	2	0	2	2	2	2	2	2	2	2	0	2	2	2	2	2	2	0	0	2	0	0	2	0	2	2	0	0	0	0	0	0	0
	P172	1	1	2	1	1	1	1	1	1	1	1	1	1	0	0	2	0	2	2	2	2	2	NA	2	2	0	2	2	1	1	1	2	0	0	1	0	0	1	0	2	2	0	0	0	1	1	1	1
	P173	2	2	2	2	0	0	0	2	2	2	2	2	2	2	2	0	2	2	2	2	2	2	0	0	0	2	0	0	2	2	2	2	2	2	2	2	2	2	2	2	2	2	2	2	0	0	0	0
	P174	2	2	2	2	2	2	2	2	2	2	2	2	2	2	2	0	2	2	2	0	2	2	0	0	0	1	0	2	2	2	0	0	1	1	0	1	1	0	2	2	2	1	1	1	2	2	2	2
	P175	1	1	2	1	2	2	2	NA	1	1	1	1	1	1	1	1	1	1	2	1	0	2	0	0	0	1	0	1	1	1	1	0	1	1	0	1	1	0	1	2	NA	1	0	1	1	1	1	2
	P176	2	2	2	2	2	2	2	2	2	2	2	2	2	0	0	2	0	2	2	0	0	2	0	0	0	2	0	2	2	2	0	0	2	2	0	2	2	0	0	2	0	2	2	2	2	2	2	2
	P177	2	2	2	2	2	2	2	2	2	2	2	2	2	0	0	2	0	2	2	0	2	2	0	0	0	2	0	2	2	2	0	0	2	2	0	2	2	0	2	2	2	2	2	2	2	2	2	2
	P178	1	1	2	1	2	1	1	NA	1	1	1	2	2	0	0	2	0	2	2	1	NA	2	0	1	1	1	1	2	2	2	0	0	1	1	0	1	1	0	1	2	1	2	2	2	1	1	1	NA
	P179	0	0	2	0	0	0	0	0	0	0	0	2	2	0	0	2	0	2	2	2	0	2	NA	2	2	0	2	2	2	2	1	1	0	0	1	0	0	1	0	2	0	2	2	2	0	0	0	0
	P180	0	0	2	0	1	1	1	1	1	1	1	2	2	0	0	2	0	2	2	1	1	1	0	1	1	1	1	2	2	2	0	0	1	1	0	1	1	0	1	2	1	2	2	2	1	1	1	1
	P181	1	1	1	1	NA	1	1	NA	1	1	1	2	2	1	1	2	0	1	2	1	1	2	0	1	1	1	1	1	2	2	0	0	1	1	0	1	1	0	1	2	1	2	2	2	0	0	0	0
	P182	1	1	2	1	1	1	1	1	1	1	1	2	2	0	0	2	0	2	2	1	1	2	0	1	1	0	1	2	2	2	0	0	0	0	0	0	0	0	0	2	1	1	1	1	1	1	1	1
	P183	1	1	2	1	1	1	1	1	1	1	1	2	2	0	0	2	0	2	2	1	1	2	0	1	1	0	1	2	2	2	0	0	0	0	0	0	0	0	0	2	1	1	1	1	1	1	1	1
	P183.02	0	0	2	0	0	0	0	0	0	0	0	2	2	0	0	2	0	2	2	2	0	2	0	2	2	0	2	2	2	2	0	0	0	0	0	0	0	0	0	2	0	2	2	2	0	0	0	0
	P184	0	0	2	0	0	0	0	0	0	0	0	2	2	1	1	1	1	2	2	2	0	2	0	2	2	0	2	2	2	2	2	2	0	0	2	0	0	2	0	2	0	2	2	2	1	1	1	1
	P185	0	0	2	0	0	0	0	0	0	0	0	2	2	0	0	2	0	2	2	2	0	2	0	2	2	0	2	2	2	2	0	0	0	0	0	0	0	0	0	2	0	2	2	2	0	0	0	0
	P186	2	2	2	2	2	2	2	2	2	2	2	2	2	1	1	1	1	2	2	NA	2	2	2	NA	NA	2	2	2	2	2	1	1	2	2	NA	2	2	1	2	2	2	2	2	2	NA	NA	NA	1
	P187	2	2	2	2	1	1	1	1	1	1	1	2	2	2	2	0	2	2	2	2	2	2	NA	2	2	2	2	2	2	2	2	2	2	2	2	2	2	2	2	2	2	1	1	1	1	1	1	NA
	P188	2	2	2	2	1	1	1	1	1	1	1	2	2	2	2	0	2	2	2	2	2	2	1	2	2	2	2	2	2	2	2	2	2	2	2	2	2	2	2	2	2	2	2	2	1	1	1	1
	P189	2	2	2	2	2	2	2	2	2	2	2	2	2	0	0	2	0	2	2	2	2	2	2	2	2	2	2	2	2	2	2	2	2	2	2	2	2	2	2	2	2	2	2	2	0	0	0	0
	P190	2	2	2	2	0	0	0	0	0	0	0	0	0	0	0	2	0	2	2	2	0	2	0	2	2	2	2	2	2	2	2	0	2	2	0	2	2	0	2	2	2	0	0	0	0	0	0	0
	P191	2	2	2	2	1	1	1	0	0	0	0	0	0	0	0	2	0	2	2	2	NA	2	0	1	1	2	1	1	0	0	2	0	2	2	0	2	2	0	2	2	2	1	1	1	0	0	0	0
	P192	2	2	2	2	0	0	0	0	0	0	0	0	NA	0	0	2	0	2	2	2	0	2	0	2	2	2	2	2	2	2	2	0	2	2	0	2	2	0	2	2	2	0	0	0	0	0	0	0
	P193	2	2	2	2	0	0	0	0	0	0	0	2	2	2	2	0	2	2	2	2	2	2	0	2	2	2	2	2	2	2	2	2	2	2	2	2	2	2	2	2	2	2	2	2	2	2	2	2
	P194	2	2	2	2	2	2	2	2	2	2	2	2	2	0	0	2	0	2	2	2	0	2	2	2	2	2	2	2	2	2	2	2	2	2	2	2	2	2	2	2	2	0	0	0	0	0	0	0
	P195	2	2	2	2	2	2	2	2	2	2	2	2	2	0	0	2	0	2	2	NA	0	2	2	NA	NA	2	2	2	2	2	1	1	2	2	NA	2	2	1	2	2	2	0	0	0	0	NA	NA	1
	P196	2	2	2	2	2	2	2	2	2	2	2	2	2	1	1	1	1	2	2	1	0	2	1	1	1	2	1	2	2	2	1	1	2	2	1	2	2	1	2	2	2	0	0	0	1	1	1	1
	P197	2	2	2	2	2	2	NA	2	2	2	2	2	2	0	NA	1	NA	2	2	2	2	2	2	2	2	0	2	2	2	2	2	NA	0	0	NA	0	0	1	2	2	2	0	0	0	1	1	1	1
	P198	2	2	2	2	2	2	2	2	2	2	2	2	2	0	0	2	0	2	2	0	2	2	0	0	0	0	0	2	2	2	0	0	0	0	0	0	0	0	2	2	2	0	0	0	2	2	2	2
	P199	2	2	2	2	2	2	2	2	2	2	2	2	2	2	2	0	2	2	2	1	2	2	0	0	0	0	0	2	2	2	0	0	0	0	0	0	0	0	2	2	2	0	0	0	2	2	2	2
	P200	0	0	2	0	0	0	0	2	NA	2	2	2	2	0	0	2	0	2	2	2	2	0	0	0	0	0	0	0	2	2	2	2	0	0	2	0	0	2	0	2	2	0	0	0	0	0	0	0
	P201	0	0	2	0	0	0	0	2	2	2	2	2	2	0	0	2	0	2	2	2	2	0	0	0	0	0	0	0	2	2	2	2	0	0	2	0	0	2	0	2	2	0	0	0	0	0	0	0
	P202	1	1	2	1	1	1	1	2	1	1	1	1	1	0	0	2	0	2	2	1	2	1	0	0	0	1	0	1	1	1	1	1	1	1	1	1	1	1	1	2	2	1	NA	1	1	1	1	1
	P203	0	0	2	0	0	0	0	2	2	2	2	2	2	0	0	2	0	2	2	2	2	0	0	0	0	0	0	0	2	2	2	2	0	0	2	0	0	2	0	2	2	0	0	0	0	0	0	0
	P204	1	1	2	1	2	2	2	2	2	2	2	2	2	0	0	2	0	2	2	0	0	2	0	0	0	1	0	2	2	2	0	0	1	1	0	2	2	0	1	2	0	2	2	1	2	2	2	2
	P205	2	2	2	2	2	2	2	0	0	0	0	0	0	0	0	2	0	2	2	2	0	2	0	0	0	0	0	0	0	0	2	0	0	0	0	2	2	0	2	2	0	2	2	0	0	0	0	0
	P206	NA	NA	2	NA	2	2	2	2	2	2	2	2	2	0	0	2	0	2	2	2	NA	NA	2	2	2	NA	2	2	2	2	2	2	NA	NA	2	NA	NA	2	NA	2	1	0	2	NA	0	0	0	0
	P207	2	2	2	2	2	2	2	2	2	2	2	2	2	0	0	2	0	2	2	2	2	2	2	2	2	0	2	2	2	2	2	2	0	0	2	0	0	2	0	2	2	0	0	0	0	0	0	0
	P208	2	2	2	2	2	2	2	2	2	2	2	2	2	0	0	2	0	2	2	2	2	2	2	2	2	0	2	2	2	2	2	2	0	0	2	0	0	2	0	2	2	0	0	0	0	0	0	0
	P209	2	2	2	2	2	2	2	2	2	2	2	2	2	2	2	0	2	2	2	0	0	2	0	0	0	2	0	2	2	2	0	0	2	2	0	2	2	0	2	2	2	0	0	0	2	2	2	2
	P210	2	2	2	2	2	2	2	2	2	2	2	2	2	1	1	1	1	2	2	0	2	2	0	0	0	2	0	2	2	2	0	0	2	2	0	2	2	0	2	2	2	2	2	2	2	2	2	2
	P211	1	1	2	1	2	2	2	2	2	2	2	2	2	0	0	2	0	2	2	0	1	2	0	0	0	1	0	1	1	1	1	0	1	1	0	2	2	0	2	2	1	2	2	1	1	1	1	NA
	P212	2	2	2	2	1	1	1	2	2	2	2	2	2	1	1	2	0	1	2	1	2	2	0	0	0	1	0	1	2	2	1	1	1	1	1	1	1	1	1	2	2	1	1	1	1	1	1	1
	P213	1	1	2	1	2	1	1	2	2	2	2	2	2	2	2	0	2	2	2	1	1	1	NA	1	1	0	1	1	2	2	1	1	0	0	1	1	1	1	1	2	1	1	1	0	1	1	1	1
	P214	2	2	2	2	2	2	2	2	2	2	2	2	2	2	2	0	2	2	2	0	2	2	0	0	0	0	0	2	2	2	0	0	0	0	0	0	0	0	1	2	2	0	0	0	2	2	2	2
	P215	0	0	2	0	0	0	0	0	0	0	0	2	2	2	2	0	2	2	2	2	0	2	0	2	2	0	2	2	2	2	2	2	0	0	2	2	2	2	2	2	0	2	2	0	2	2	2	2
	P216	2	2	2	2	1	1	2	1	1	1	1	1	1	1	1	1	1	2	2	2	2	2	2	2	1	1	2	2	2	1	2	2	1	1	1	1	1	2	1	2	NA	1	1	1	1	1	1	1
	P217	1	1	2	1	2	2	2	2	2	2	2	2	2	2	2	0	2	2	2	1	2	1	2	1	1	2	1	2	2	2	1	1	2	2	1	2	2	1	2	2	2	2	2	2	1	1	1	1
	P218	0	0	2	0	2	2	2	2	2	2	2	2	2	2	2	0	2	2	2	2	2	0	2	2	2	2	2	2	2	2	2	2	2	2	2	2	2	2	2	2	2	2	2	2	0	0	0	0
	P219	1	1	2	1	2	2	2	2	2	2	2	2	2	1	1	1	1	2	2	1	NA	1	2	1	1	1	1	2	2	2	1	1	1	1	1	1	1	1	1	2	2	1	1	1	1	1	1	1
	P220	1	1	2	1	1	1	1	2	2	2	2	2	2	2	2	0	2	2	2	1	NA	1	0	0	0	1	0	0	2	2	1	1	1	1	1	1	1	1	1	1	2	0	0	0	0	0	0	0
	P221	1	1	2	1	1	1	1	1	1	1	1	2	2	0	0	2	0	2	2	1	2	1	0	1	1	0	1	2	2	2	1	1	0	0	1	0	0	1	1	2	2	0	0	0	2	2	2	2
	P222	2	2	2	2	1	1	1	1	1	1	1	2	2	1	1	1	1	2	2	2	NA	2	NA	2	2	2	2	2	2	2	1	1	2	2	1	2	2	1	1	2	1	1	1	1	0	0	0	0
	P223	0	0	2	0	2	2	2	2	2	2	2	2	2	0	0	2	0	2	2	2	2	0	1	1	1	2	1	2	2	2	1	1	2	2	1	2	2	1	2	2	2	2	2	2	1	1	1	1
	P224	1	1	2	1	2	2	2	2	2	2	2	2	2	1	1	1	1	2	2	2	2	1	2	2	2	1	2	2	2	2	2	2	1	1	2	1	1	2	1	2	2	1	0	1	0	0	0	0
	P225	1	1	2	1	2	2	2	2	2	2	2	2	2	2	2	0	2	2	2	2	2	1	2	2	2	1	2	2	2	2	2	2	1	1	2	1	1	2	2	2	2	1	1	1	0	0	0	0
	P226	2	2	2	2	1	1	1	1	1	1	1	1	1	1	1	2	0	1	2	1	NA	2	0	1	1	2	1	1	2	2	1	1	2	2	1	2	2	1	2	2	2	1	1	NA	1	1	1	1
	P227	2	2	2	2	0	NA	0	0	0	0	NA	0	NA	2	2	2	0	0	2	2	2	2	0	2	2	0	2	2	2	2	2	0	0	0	0	0	0	0	0	2	2	0	0	0	0	0	0	NA
	P228	2	2	2	2	2	2	2	2	2	2	2	2	2	2	2	2	NA	0	2	0	2	2	0	0	0	0	0	2	2	2	0	0	0	0	0	0	0	0	2	2	2	2	2	2	2	2	2	2
	P229	2	2	2	2	2	2	2	2	2	2	2	2	2	1	1	2	0	1	2	0	2	2	0	0	0	2	0	2	2	2	0	0	2	2	0	2	2	0	2	2	2	2	2	2	2	2	2	2
	P230	2	2	2	2	0	0	0	0	0	0	0	0	0	2	2	2	NA	0	2	2	2	2	0	2	2	2	2	2	2	2	2	0	2	2	0	2	2	0	2	2	2	2	2	2	0	0	0	0
	P231	2	2	1	2	2	2	2	2	NA	2	2	2	2	1	1	1	1	2	1	0	2	2	0	0	0	1	0	1	2	2	0	0	1	1	0	1	1	0	1	1	NA	2	2	2	1	1	NA	2
	P232	2	2	2	2	2	2	2	2	NA	2	2	2	2	2	2	1	2	1	2	0	2	2	0	0	0	2	0	2	2	2	0	0	2	2	0	2	2	0	2	2	2	2	2	2	2	2	2	2
	P233	2	2	2	2	2	2	2	1	1	1	1	1	1	2	2	0	2	2	2	1	1	2	0	1	1	1	1	2	1	1	0	1	1	1	0	1	1	0	2	2	2	0	0	0	2	2	2	2
	P234	2	NA	1	NA	2	2	NA	2	2	NA	NA	2	2	1	1	1	1	NA	1	1	1	2	0	0	NA	NA	0	1	NA	1	1	0	2	2	1	NA	2	NA	1	1	2	1	0	1	1	1	1	1
	P235	2	2	2	2	2	2	2	1	2	2	2	2	2	2	2	0	2	2	2	2	0	2	2	2	2	2	2	2	2	2	2	2	2	2	2	2	0	2	2	2	2	0	0	0	0	0	0	0
	P236	2	2	2	2	1	1	1	2	2	2	2	2	2	2	2	2	NA	0	2	1	1	2	0	0	0	2	0	1	2	2	1	1	2	2	1	2	2	1	2	2	2	1	0	1	NA	1	1	1
	P237	1	1	2	1	2	1	1	NA	1	1	1	1	1	1	1	1	1	2	2	1	1	1	1	1	1	1	1	1	1	1	1	1	1	1	1	1	1	1	1	2	1	2	2	2	1	1	1	1
	P238	1	1	2	1	1	1	1	0	0	0	0	1	0	1	1	1	1	1	2	2	0	1	0	1	1	1	1	1	0	0	1	1	1	1	0	1	1	0	0	2	0	2	2	2	1	1	1	1
	P239	2	2	2	2	0	0	0	2	2	2	2	2	2	1	1	2	0	1	2	2	2	2	0	0	0	2	0	0	2	2	2	2	2	2	2	2	2	2	2	2	2	2	2	2	0	0	0	0
	P240	2	2	2	2	0	0	0	0	0	0	0	0	0	0	0	2	0	2	2	2	2	2	0	2	2	2	2	2	0	0	0	2	2	2	0	2	2	0	2	2	2	2	2	2	2	2	2	2
	P241	2	2	2	2	2	2	2	1	1	1	1	1	1	1	1	1	1	2	2	2	0	2	1	2	2	2	2	2	1	1	1	2	2	2	1	2	2	1	2	2	2	0	0	0	1	1	1	1
	P242	2	2	0	2	2	2	2	2	2	2	2	2	2	2	2	0	2	2	0	0	0	2	0	0	0	2	0	0	2	2	0	0	2	2	0	2	2	0	2	0	2	0	0	0	0	0	0	0
	P243	2	2	2	2	1	1	1	1	1	1	1	1	1	0	0	2	0	2	2	1	2	2	NA	1	1	2	NA	2	1	1	1	1	2	2	1	2	2	1	2	2	2	1	1	NA	1	1	1	NA
	P244	2	2	2	2	0	0	0	0	0	0	0	0	0	2	2	0	2	2	2	2	2	2	0	2	2	2	2	2	0	0	0	2	2	2	0	2	2	0	2	2	2	2	2	2	2	2	2	2
	P245	2	2	2	2	0	0	0	0	0	0	0	0	0	2	2	0	2	2	2	2	2	2	0	2	2	2	2	2	0	0	0	2	2	2	0	2	2	0	2	2	2	2	2	2	2	2	2	2
	P246	2	1	2	NA	NA	1	1	2	1	1	1	1	1	2	2	0	2	2	2	1	2	1	0	1	1	1	1	2	1	1	NA	1	1	NA	1	1	2	1	2	1	2	NA	NA	2	1	1	1	1
	P247	2	2	2	2	0	0	0	0	0	0	0	0	0	2	2	0	2	2	2	2	2	2	0	2	2	NA	2	2	0	0	0	2	2	2	0	2	2	0	1	2	1	2	2	2	2	2	2	2
	P248	2	2	2	2	0	0	0	0	0	0	0	0	0	2	2	0	2	2	2	2	2	2	0	2	2	2	2	2	0	0	0	2	2	2	0	2	2	0	2	2	2	2	2	2	2	2	2	2
	P249	2	2	2	2	0	0	0	0	0	0	0	0	0	2	2	0	2	2	2	2	2	2	0	2	2	2	2	2	0	0	0	2	2	2	0	2	2	0	2	2	2	2	2	2	2	2	2	2
	P250	2	2	2	2	0	0	0	0	0	0	0	0	0	2	2	0	2	2	2	2	2	2	0	2	2	2	2	2	0	0	0	2	2	2	0	2	2	0	2	2	2	2	2	2	2	2	2	2
	P251	2	2	2	2	0	0	0	0	0	0	0	0	0	2	2	0	2	2	2	2	2	2	0	2	2	2	2	2	0	0	0	2	2	2	0	2	2	0	2	2	2	2	2	2	2	2	2	2
	P252	2	2	2	2	0	0	0	0	0	0	0	0	0	2	2	0	2	2	2	2	2	2	0	2	2	2	2	2	0	0	0	2	2	2	0	2	2	0	2	2	2	2	2	2	2	2	2	2
	P253	2	2	2	2	2	2	2	2	2	2	2	2	2	0	0	2	0	2	2	2	0	2	2	2	2	2	2	2	2	2	2	2	2	2	2	2	2	2	2	2	2	0	0	0	0	0	0	0
	P254	2	2	2	2	2	2	2	2	2	2	2	2	2	2	2	0	2	2	NA	2	0	2	2	2	2	2	2	2	2	2	2	NA	2	2	2	2	2	NA	2	2	2	0	0	0	0	0	0	0
	P255	2	2	2	2	0	0	0	0	0	0	0	2	2	2	2	0	2	2	2	2	2	2	0	2	2	2	2	2	2	2	1	1	2	2	1	2	2	1	2	2	2	2	2	2	2	2	2	2
	P256	2	2	2	2	0	0	0	0	0	0	0	2	2	2	2	0	2	2	2	2	2	2	0	2	2	2	2	2	2	2	2	2	2	2	2	2	2	2	2	2	2	2	2	2	2	2	2	2
	P257	1	1	2	1	2	2	2	2	2	2	2	2	2	1	1	1	1	2	2	0	1	1	0	0	0	1	0	2	2	2	0	0	1	1	0	1	1	0	1	2	2	0	0	0	2	2	2	2
	P258	0	0	2	0	2	2	2	2	2	2	2	2	2	1	1	1	1	2	2	0	2	0	0	0	0	0	0	2	2	2	0	0	0	0	0	0	0	0	0	2	2	0	0	0	2	2	2	2
	P259	NA	1	2	1	0	0	0	0	0	0	0	1	1	2	2	2	NA	0	2	2	2	1	0	2	2	1	2	2	2	2	1	0	1	NA	0	1	2	0	0	2	NA	2	2	2	0	0	0	0
	P260	0	0	2	0	0	0	0	0	0	0	0	NA	NA	2	2	0	2	2	2	2	2	0	0	2	2	0	2	2	2	2	1	0	0	0	0	0	0	0	0	2	2	0	0	NA	0	0	0	0
	P261	2	2	2	2	2	2	2	2	2	2	2	2	2	2	2	1	2	1	0	0	1	2	0	0	0	2	0	0	2	2	0	0	2	2	0	2	2	0	0	0	0	2	2	2	0	0	0	0
	P262	2	2	2	2	2	2	2	2	2	2	2	2	2	2	2	0	2	2	0	0	2	2	0	0	0	2	0	0	2	2	0	0	2	2	0	2	2	0	2	0	2	2	2	2	0	0	0	0
	P263	2	2	2	2	0	0	0	0	0	0	0	2	2	2	2	0	2	2	2	2	2	2	0	2	2	2	2	2	2	2	1	1	2	2	1	2	2	1	2	2	2	2	2	2	2	2	2	2
	P264	2	2	2	2	1	1	1	1	1	1	1	2	2	0	0	2	0	2	2	1	2	2	0	1	1	1	1	1	2	2	1	1	1	1	1	2	2	1	2	NA	2	2	2	2	1	1	1	NA
	P265	2	2	2	2	0	0	0	0	0	0	0	2	2	2	2	0	2	2	2	2	2	2	0	2	2	1	2	2	2	2	1	1	1	1	1	2	2	1	2	2	2	2	2	2	2	2	2	2
	P266	2	2	2	2	0	1	NA	0	0	0	NA	2	2	2	2	0	2	2	2	2	2	2	0	2	2	2	2	2	2	2	1	1	2	2	1	2	2	1	2	2	2	2	2	2	2	2	2	2
	P267	2	2	2	2	1	1	1	1	1	1	1	2	2	2	2	0	2	2	2	1	2	2	0	1	1	2	1	2	2	2	1	1	2	2	1	2	2	1	2	2	2	2	2	2	2	2	2	2
	P268	2	2	2	2	2	2	2	2	2	2	2	2	2	1	1	1	1	2	2	0	2	2	0	0	0	2	0	2	2	2	0	0	2	2	0	2	2	0	2	2	2	2	2	2	2	2	2	2
	P269	2	2	2	2	1	1	1	1	1	1	1	2	2	1	1	1	1	2	2	1	2	2	0	1	1	2	1	2	2	2	1	1	2	2	1	2	2	1	2	2	2	2	2	2	2	2	2	2
	P270	2	2	2	2	1	1	1	1	1	1	1	2	2	1	1	1	1	2	2	2	2	2	0	2	2	2	2	2	2	2	1	1	2	2	1	2	2	1	2	2	2	2	2	2	2	2	2	2
	P271	2	2	1	2	1	1	1	1	1	1	1	2	2	2	2	0	2	2	1	1	1	2	0	1	1	2	1	1	2	2	0	0	2	2	0	2	2	0	2	1	2	1	1	1	0	0	0	0
	P272	2	2	2	2	1	1	1	1	1	1	1	2	2	2	2	0	2	2	2	1	2	2	0	1	1	2	1	2	2	2	0	0	2	2	0	2	2	0	2	2	2	2	2	2	1	1	1	1
	P273	2	2	2	2	2	2	2	2	2	2	2	2	2	0	0	2	0	2	1	0	1	2	0	0	0	2	0	1	2	2	0	0	2	2	0	2	2	0	1	1	1	2	2	2	1	1	1	1
	P274	2	2	2	2	2	2	2	2	2	2	2	2	2	1	1	1	1	2	1	0	0	2	0	0	0	2	0	0	2	2	0	0	2	2	0	2	2	0	0	0	0	2	2	2	0	0	0	0
	P275	2	2	2	2	2	2	2	2	2	2	2	2	2	1	1	1	1	2	1	0	0	2	0	0	0	2	0	0	2	2	0	0	2	2	0	2	2	0	0	0	0	2	2	2	0	0	0	0
	P275.02	1	1	2	1	0	1	1	1	1	1	1	2	2	2	2	0	2	2	2	NA	1	1	1	1	1	1	1	1	2	2	1	1	1	1	NA	1	1	1	1	2	2	1	NA	1	0	NA	NA	1
	P276	2	2	2	2	1	1	1	2	2	2	2	2	2	2	2	0	2	2	2	2	2	2	1	1	1	0	1	1	2	2	2	2	0	0	2	0	0	2	2	2	2	0	0	0	0	0	0	0
	P277	2	2	2	2	2	2	2	2	2	2	2	2	2	2	2	NA	2	1	2	1	2	2	2	NA	1	0	NA	2	2	2	1	1	0	0	NA	0	0	1	1	2	2	0	0	0	NA	NA	1	1
	P278	2	2	2	2	2	2	2	2	2	2	2	2	2	2	2	0	2	2	2	2	2	2	2	2	2	0	2	2	2	2	2	2	0	0	2	0	0	2	2	2	2	0	0	0	0	0	0	0
	P279	2	2	2	2	2	2	2	2	2	2	2	2	2	1	1	1	1	2	2	2	2	2	2	2	2	0	2	2	2	2	2	2	0	0	2	0	0	2	2	2	2	0	0	0	0	0	0	0
	P280	2	2	2	2	2	2	2	2	2	2	2	2	2	0	0	2	0	2	2	2	2	2	2	2	2	0	2	2	2	2	2	2	0	0	2	0	0	2	2	2	2	0	0	0	0	0	0	0
	P281	2	2	2	2	1	1	1	1	1	1	1	1	1	1	1	1	1	2	2	2	2	2	NA	2	2	0	2	2	1	NA	1	2	0	0	1	0	0	1	2	2	2	0	0	0	1	NA	2	NA
	P282	2	2	2	2	0	0	0	2	2	2	2	2	2	0	0	2	0	2	2	2	0	2	0	0	0	2	0	0	2	2	2	2	2	2	2	2	2	2	2	2	2	2	2	2	0	0	0	0
	P283	1	1	1	1	1	1	1	1	1	1	1	2	2	1	1	1	1	2	1	1	1	1	0	1	1	2	1	1	2	2	1	1	2	2	1	2	2	1	2	1	2	1	1	1	1	1	1	1
	P284	1	1	2	1	0	0	0	0	0	0	0	0	0	1	NA	2	0	0	2	2	2	2	0	2	2	2	2	2	0	0	0	2	2	2	0	2	2	0	2	2	2	2	2	2	2	2	2	2
	P285	1	1	2	1	2	1	1	2	NA	1	1	2	2	1	1	1	1	1	2	1	2	1	0	1	1	0	1	2	2	2	0	0	0	0	0	0	0	0	0	2	2	0	0	0	1	2	NA	2
	P286	2	2	2	2	0	0	0	2	2	2	2	2	2	2	2	0	2	2	2	2	2	2	0	0	0	2	0	0	2	2	2	2	2	2	2	2	2	2	2	2	2	2	2	2	0	0	0	0
	P287	2	2	2	2	0	0	0	2	2	2	2	2	2	2	2	0	2	2	2	2	NA	2	0	0	0	2	0	0	2	2	2	2	2	2	2	2	2	2	1	2	NA	2	2	2	0	0	0	0
	P288	2	2	2	2	1	1	1	2	2	2	2	2	2	2	2	1	2	1	2	1	1	2	0	0	0	1	0	1	2	2	1	1	1	1	1	1	1	1	0	2	1	1	1	2	1	1	1	1
	P289	2	2	0	2	0	0	0	0	0	0	2	2	2	2	2	2	NA	0	2	2	0	2	0	0	0	2	0	0	2	2	0	0	2	2	0	2	0	0	2	2	2	0	0	0	0	0	0	0
	P290	0	0	0	0	0	0	0	0	0	0	2	2	2	2	2	2	NA	0	2	2	2	0	0	0	0	2	0	0	2	2	0	0	2	2	0	2	2	0	2	2	2	2	2	2	0	0	0	0
	P291	0	0	2	0	0	0	0	0	0	0	0	2	2	2	2	0	2	2	2	2	NA	2	0	2	2	0	2	2	2	2	0	0	0	0	0	2	2	0	2	2	0	2	2	0	0	0	0	0
	P292	0	0	2	0	2	2	2	0	0	0	0	0	0	2	2	0	2	2	2	2	0	2	0	0	0	0	0	0	0	0	2	0	0	0	0	2	2	0	2	2	0	2	2	0	0	0	0	0
	P293	2	2	2	2	1	1	1	0	0	0	0	0	0	2	2	2	NA	0	2	2	0	2	0	1	1	2	1	1	0	0	1	1	2	2	0	2	2	0	0	2	0	2	2	2	1	1	1	1
	P294	2	2	2	2	1	1	1	0	0	0	0	1	1	2	2	1	2	1	2	2	1	2	0	1	1	2	1	1	1	1	1	0	2	2	0	2	2	0	1	2	1	2	2	2	0	0	0	0
	P295	2	2	2	2	0	0	0	0	0	0	0	1	1	2	2	0	2	2	2	1	1	2	1	2	2	2	2	2	2	2	1	0	2	2	0	2	1	1	2	2	2	1	1	1	0	0	0	0
	P296	2	2	2	2	0	0	0	0	0	0	0	1	1	2	2	0	2	2	2	1	0	2	1	2	2	2	2	2	2	2	1	0	2	2	0	2	0	1	2	2	2	0	0	0	0	0	0	0
	P297	1	1	0	1	0	0	0	0	0	0	2	2	2	2	2	0	2	2	2	2	2	1	0	0	0	1	0	0	2	2	0	0	1	1	0	1	1	0	1	2	2	1	1	2	0	0	0	0
	P298	1	1	2	1	2	2	2	2	2	2	2	2	2	1	1	1	1	2	2	1	2	1	1	1	1	0	1	2	2	2	1	1	0	0	1	0	0	1	1	2	2	0	0	0	0	0	0	0
	P299	1	1	2	1	2	2	2	2	2	2	2	2	2	1	1	1	1	2	2	2	2	2	2	2	2	1	2	2	2	2	2	2	1	1	2	1	0	2	2	2	2	1	0	0	0	0	0	0
	P300	1	1	2	1	1	1	1	NA	1	1	1	1	1	2	2	0	2	2	2	2	2	1	NA	2	2	0	2	2	2	2	2	1	0	0	1	0	0	1	1	2	2	0	0	0	0	0	0	0
	P301	0	0	2	0	2	2	2	2	2	2	2	2	2	2	2	0	2	2	2	2	2	0	2	2	2	0	2	2	2	2	2	2	0	0	2	0	0	2	0	2	2	0	0	0	0	0	0	0
	P302	2	2	2	2	0	0	0	0	0	0	0	0	0	0	0	2	0	2	2	0	1	2	0	0	0	1	0	0	0	0	2	0	1	1	0	2	2	0	2	2	1	2	2	1	0	0	0	0
	P303	2	2	2	2	2	2	2	2	2	2	2	2	2	2	2	0	2	2	2	0	2	2	2	2	2	0	2	2	2	2	2	2	0	0	2	0	0	2	0	2	2	0	0	0	2	2	2	2
	P304	0	0	2	0	2	2	2	2	2	2	2	2	2	2	2	0	2	2	2	2	NA	0	0	0	0	NA	0	0	0	0	2	0	0	0	0	0	0	0	0	2	2	0	0	2	0	NA	0	0
	P305	2	2	1	2	2	2	2	2	NA	1	1	1	1	0	0	2	0	2	2	2	1	2	2	NA	NA	1	2	1	2	1	2	1	1	1	NA	1	NA	1	2	NA	2	0	0	0	0	0	0	0
	P306	0	0	2	0	2	2	2	2	2	2	2	2	2	0	0	2	0	2	2	1	NA	0	0	0	0	0	0	0	0	0	1	0	0	0	0	0	0	0	0	2	2	0	0	2	0	0	0	0
	P307	0	0	2	0	0	0	0	0	0	0	0	2	2	0	0	2	0	2	2	1	NA	0	0	2	2	0	2	2	2	2	0	0	0	0	0	0	0	0	0	2	2	0	0	2	0	0	0	0
	P308	0	0	2	0	1	1	1	1	1	1	1	2	2	0	0	2	0	2	2	1	NA	0	0	1	1	0	1	1	1	1	1	0	0	0	0	0	0	0	0	2	2	0	0	2	0	0	0	0
	P309	0	0	0	0	2	2	2	2	2	2	2	2	2	2	2	0	2	2	1	0	2	0	0	0	0	0	0	0	2	2	0	0	0	0	0	0	0	0	0	1	0	2	2	2	0	0	0	0
	P310	0	0	1	0	1	1	1	1	1	1	1	2	2	0	0	2	0	2	1	1	2	0	0	1	1	0	1	1	2	2	0	0	0	0	0	0	0	0	0	1	0	2	2	2	0	0	0	0
	P311	2	2	2	2	2	2	2	2	2	2	2	2	2	2	2	0	2	2	2	0	2	2	0	0	0	2	0	0	2	2	0	0	2	2	0	2	2	0	2	0	2	2	2	2	0	0	0	0
	P312	2	2	2	2	0	0	0	0	0	0	0	2	2	2	2	0	2	2	2	1	2	2	0	2	2	2	2	2	2	2	0	0	2	2	0	2	2	0	2	2	2	2	2	2	0	0	0	0
	P313	2	2	2	2	1	1	1	1	1	1	1	2	2	1	1	1	1	2	2	1	2	2	0	1	1	2	1	2	2	2	0	0	2	2	0	2	2	0	2	2	2	2	2	2	1	1	1	1
	P314	2	2	2	2	1	1	1	1	1	1	1	2	2	2	2	0	2	2	2	1	2	2	0	1	1	2	1	1	2	2	0	0	2	2	0	2	2	0	2	1	2	2	2	2	0	0	0	0
	P315	2	2	2	2	0	0	0	0	0	0	0	2	2	2	2	0	2	2	2	1	2	2	0	2	2	2	2	2	2	2	0	0	2	2	0	2	2	0	2	2	2	2	2	2	0	0	0	0
	P316	2	2	2	2	0	0	0	0	0	0	0	2	2	2	2	0	2	2	2	2	2	2	0	2	2	2	2	2	2	2	0	0	2	2	0	2	2	0	2	2	2	2	2	2	0	0	0	0
	P317	2	2	2	2	1	1	1	1	1	1	1	2	2	2	2	0	2	2	2	1	2	2	0	1	1	2	1	1	2	2	0	0	2	2	0	2	2	0	2	1	2	2	2	2	0	0	0	0
	P318	2	2	2	2	0	0	0	0	0	0	0	2	2	2	2	0	2	2	2	2	2	2	0	2	2	2	2	2	2	2	0	0	2	2	0	2	2	0	2	2	2	2	2	2	0	0	0	0
	P319	2	2	2	2	0	0	0	0	0	0	0	2	2	2	2	0	2	2	2	1	2	2	0	2	2	2	2	2	2	2	0	0	2	2	0	2	2	0	2	2	2	2	2	2	0	0	0	0
	P320	2	2	2	2	0	0	0	2	2	2	2	2	2	2	2	0	2	2	2	2	2	2	0	0	0	2	0	0	2	2	2	2	2	2	2	2	2	2	2	2	2	2	2	2	0	0	0	0
	P321	1	1	2	NA	0	0	0	0	0	0	0	2	2	2	2	0	2	2	2	0	2	1	0	0	0	1	0	0	0	0	1	0	NA	1	0	1	1	0	1	2	2	1	NA	2	0	0	0	0
	P322	2	2	2	2	2	2	2	2	2	2	2	2	2	2	2	0	2	2	2	0	2	2	0	0	0	2	0	0	2	2	0	0	2	2	0	2	2	0	2	0	2	2	2	2	0	0	0	0
	P323	0	0	2	0	2	2	2	2	2	2	2	2	2	2	2	0	2	2	2	0	2	0	0	0	0	0	0	0	2	2	0	0	0	0	0	0	0	0	0	1	2	0	0	NA	0	0	0	0
	P324	0	0	2	0	1	1	1	1	1	1	1	2	2	2	2	0	2	2	2	1	2	0	0	1	1	2	1	1	2	2	0	0	2	2	0	2	2	0	0	1	0	2	2	2	0	0	0	0
	P325	1	1	2	1	2	2	2	2	NA	2	2	2	2	2	2	0	2	2	2	NA	2	1	NA	1	1	2	1	0	2	2	NA	0	2	2	1	2	2	1	NA	NA	0	1	1	2	1	1	NA	1
	P326	2	2	2	2	0	0	0	0	0	0	0	2	2	2	2	0	2	2	2	1	2	2	0	2	2	2	2	2	2	2	0	0	2	2	0	2	2	0	2	2	2	2	2	2	0	0	0	0
	P327	2	1	2	1	1	1	1	1	1	1	1	1	1	2	2	NA	2	1	2	2	2	2	0	1	1	1	1	1	1	1	1	0	1	1	0	1	NA	0	1	2	NA	1	NA	2	0	0	0	0
	P328	2	1	2	2	0	0	0	0	0	0	1	2	2	1	NA	0	1	2	2	1	2	2	0	2	2	2	2	2	2	2	0	0	2	2	0	2	2	0	2	2	2	NA	2	2	0	0	0	0
	P329	2	2	2	2	0	0	0	0	0	0	0	2	2	2	2	0	2	2	2	2	2	2	0	2	2	2	2	2	2	2	0	0	2	2	0	2	2	0	2	2	2	2	2	2	0	0	0	0
	P330	2	2	2	2	0	0	0	0	0	0	0	2	2	2	2	0	2	2	2	1	2	2	0	2	2	2	2	2	2	2	0	0	2	2	0	2	2	0	2	2	0	0	0	2	0	0	0	0
	P331	2	2	2	2	0	0	0	1	1	1	1	2	2	2	2	0	2	2	2	2	2	2	0	1	1	2	1	1	2	2	1	1	2	2	1	2	2	1	2	2	2	2	2	2	0	0	0	0
	P332	2	2	2	2	1	1	1	1	1	1	1	NA	1	2	2	NA	2	1	2	2	2	2	0	1	1	2	1	1	1	1	1	0	2	2	0	2	2	0	1	2	1	1	1	2	0	NA	0	1
	P333	2	2	2	2	2	1	1	2	2	2	1	1	1	2	2	0	2	2	2	1	2	2	0	0	0	2	0	0	1	1	1	1	2	2	1	2	2	1	2	2	NA	1	1	2	0	0	0	0
	P334	0	0	2	0	2	2	2	2	2	2	2	2	2	2	2	0	2	2	2	2	2	0	0	0	0	1	0	0	0	0	2	0	1	1	0	1	1	0	1	2	1	2	2	2	0	0	0	0
	P335	0	0	2	0	2	2	2	2	2	2	2	2	2	2	2	0	2	2	2	2	2	0	0	0	0	2	0	0	0	0	2	0	2	2	0	2	2	0	2	2	2	2	2	2	0	0	0	0
	P336	1	1	2	1	2	2	2	2	2	2	2	2	2	2	2	0	2	2	2	1	2	1	0	0	0	1	0	0	0	0	1	0	1	1	0	1	1	0	1	2	1	1	1	2	0	0	0	0
	P337	2	2	2	2	2	2	2	2	2	2	2	2	2	2	2	0	2	2	2	1	2	2	0	0	0	2	0	0	0	0	1	0	2	2	0	2	2	0	2	2	2	2	2	2	0	0	0	0
	P338	1	1	2	1	2	2	2	2	2	2	1	1	1	2	2	0	2	2	2	1	2	1	0	0	0	1	0	0	0	0	1	0	1	1	0	1	1	0	1	2	1	2	2	2	0	0	0	0
	P339	2	2	2	2	1	1	1	1	1	1	1	1	1	2	2	0	2	2	2	1	2	2	0	0	0	2	0	0	0	0	1	0	2	2	0	2	2	0	2	2	2	2	2	2	0	0	0	0
	P340	2	2	2	2	2	2	2	2	2	2	2	2	2	0	0	2	0	2	2	1	2	2	1	1	1	0	1	2	2	2	1	1	0	0	1	0	0	1	0	2	0	2	2	2	1	1	1	1
	P341	2	2	2	2	0	0	0	0	0	0	0	2	2	2	2	0	2	2	2	2	2	2	0	2	2	2	2	2	2	2	0	0	2	2	0	2	2	0	2	2	2	2	2	2	0	0	0	0
	P342	1	1	2	1	1	1	1	1	1	1	1	2	2	1	1	1	1	2	2	2	2	1	0	1	1	1	1	1	1	1	1	0	1	1	0	1	1	0	1	2	1	2	2	2	0	0	0	0
	P343	1	1	2	1	2	2	2	2	2	2	0	0	0	2	2	0	2	2	2	0	2	1	0	0	0	1	0	0	0	0	2	0	1	1	0	1	1	0	1	2	1	2	2	2	0	0	0	0
	P344	1	1	2	1	2	1	1	2	NA	1	1	1	1	2	2	0	2	2	2	1	2	1	0	1	1	1	1	1	1	1	1	0	1	1	0	1	1	0	1	1	1	2	2	2	0	0	0	0
	P345	NA	1	1	1	NA	1	1	2	1	1	1	1	1	1	1	1	1	2	1	0	2	1	NA	1	1	1	1	NA	1	1	1	1	1	1	1	1	1	1	1	NA	1	2	2	2	0	0	0	0
	P346	1	1	2	1	2	2	2	2	2	2	0	0	0	2	2	0	2	2	2	0	2	1	0	0	0	1	0	0	0	0	1	0	1	1	0	1	1	0	1	2	1	2	2	2	0	0	0	0
	P347	2	2	2	2	2	2	2	2	2	2	2	2	2	2	2	0	2	2	2	1	2	2	0	0	0	2	0	0	0	0	1	0	2	2	0	2	2	0	2	2	2	2	2	2	0	0	0	0
	P348	2	2	2	2	2	2	2	2	2	2	2	2	2	2	2	0	2	2	2	1	2	2	0	0	0	2	0	0	0	0	1	0	2	2	0	2	2	0	2	2	2	2	2	2	0	0	0	0
	P349	0	0	2	0	0	0	0	0	0	0	0	2	2	0	0	2	0	2	2	2	2	0	0	2	2	0	2	2	2	2	0	0	0	0	0	0	0	0	0	2	0	2	2	2	0	0	0	0
	P350	1	1	2	NA	0	0	0	2	1	1	1	2	2	2	2	0	2	2	2	1	2	1	0	1	1	1	1	1	2	2	1	1	NA	1	1	1	1	1	NA	2	0	1	1	2	0	0	0	0
	P351	1	1	2	1	2	2	NA	2	NA	NA	NA	2	2	1	1	1	1	2	2	2	2	1	0	0	0	1	0	0	0	0	2	0	1	1	0	1	1	0	1	2	1	2	2	2	0	0	0	0
	P352	2	2	2	2	1	1	1	1	1	1	1	2	2	0	0	2	0	2	2	2	2	2	0	1	1	2	1	1	1	1	1	0	2	2	0	2	2	0	2	2	2	2	2	2	0	0	0	0
	P353	0	0	NA	0	2	1	1	2	NA	1	1	NA	1	0	0	1	0	2	2	1	2	0	0	1	1	1	NA	0	1	0	1	0	1	1	1	1	1	NA	1	2	NA	2	2	2	0	0	0	0
	P354	NA	1	2	1	1	1	1	1	1	1	1	2	2	1	1	1	1	2	2	1	2	1	0	1	1	1	1	1	1	1	1	0	1	1	0	1	1	0	1	2	1	2	2	2	0	0	0	0
	P355	1	1	2	1	2	2	2	2	2	2	2	2	2	2	2	0	2	2	2	2	2	1	0	0	0	1	0	0	0	0	2	0	1	1	0	1	1	0	1	2	NA	2	2	2	0	0	0	0
	P356	0	0	2	0	2	2	2	2	2	2	2	2	2	2	2	0	2	2	2	2	2	0	0	0	0	0	0	0	0	0	2	0	0	0	0	0	0	0	0	2	0	2	2	2	0	0	0	0
	P357	0	0	2	0	2	2	2	2	2	2	2	2	2	2	2	0	2	2	2	2	2	0	0	0	0	0	0	0	0	0	2	0	0	0	0	0	0	0	0	2	0	2	2	2	0	0	0	0
	P358	0	0	2	0	0	0	0	0	0	0	0	2	2	0	0	2	0	2	2	2	2	0	0	2	2	0	2	2	2	2	0	0	0	0	0	0	0	0	0	2	0	2	2	2	0	0	0	0
	P359	0	0	2	0	0	0	0	0	0	0	0	2	2	2	2	0	2	2	2	1	2	0	0	1	1	0	1	1	1	1	1	0	0	0	0	0	0	0	0	2	2	0	0	NA	0	0	0	0
	P360	0	0	2	0	2	2	2	2	2	2	2	2	2	2	2	0	2	2	2	2	2	0	1	2	2	0	2	2	2	2	1	1	0	0	1	0	0	1	0	2	2	0	0	NA	1	1	1	1
	P361	0	0	2	0	0	0	0	0	0	0	0	2	2	2	2	0	2	2	2	0	2	0	0	0	0	0	0	0	0	0	2	0	0	0	0	0	0	0	0	2	2	0	0	NA	0	0	0	0
	P362	0	0	2	0	2	2	2	2	2	2	2	2	2	2	2	0	2	2	2	2	2	0	2	2	2	1	2	2	2	2	2	2	NA	1	2	1	1	2	0	2	2	1	0	2	2	2	2	2
	P363	0	0	2	0	2	2	2	2	2	2	0	0	0	2	2	0	2	2	2	0	2	0	0	0	0	0	0	0	0	0	2	2	0	0	2	0	0	2	0	2	0	2	2	2	0	0	0	0
	P364	0	0	2	0	2	2	2	2	2	2	0	0	0	2	2	0	2	2	2	0	2	0	0	0	0	1	0	0	0	0	2	0	1	1	0	1	1	0	1	2	2	2	2	2	0	0	0	0
	P365	1	1	2	1	2	2	2	NA	2	NA	0	0	0	2	2	0	2	2	2	0	2	1	0	0	0	1	0	0	0	0	2	0	1	1	0	1	1	0	1	2	NA	2	2	2	0	0	0	0
	P366	2	2	0	2	0	0	0	0	0	0	0	0	0	2	2	0	2	2	NA	NA	2	2	2	2	2	2	2	2	2	2	2	2	2	2	2	2	2	2	2	2	2	2	2	2	0	0	0	0
	P367	2	2	0	2	0	0	0	0	0	0	0	0	0	2	2	0	2	2	NA	NA	2	2	2	2	2	2	2	2	2	2	2	2	2	2	2	2	2	2	2	2	2	2	2	2	0	0	0	0
	P367.02	0	0	2	0	2	2	2	2	2	2	0	0	0	2	2	0	2	2	2	0	2	0	0	0	0	0	0	0	0	0	2	0	0	0	0	0	0	0	0	2	0	2	2	2	0	0	0	0
	P368	0	0	2	0	0	0	0	0	0	0	0	2	2	2	2	0	2	2	2	2	1	2	0	2	2	2	2	2	2	2	0	0	1	1	0	2	2	0	2	2	1	2	2	2	0	0	0	0
	P369	2	2	2	2	0	0	0	0	0	0	0	2	2	2	2	0	2	2	2	2	2	2	0	2	2	2	2	2	2	2	0	0	2	2	0	2	2	0	2	2	2	2	2	2	0	0	0	0
	P370	NA	1	1	1	0	0	0	0	0	0	0	1	1	2	2	0	2	2	2	NA	2	2	2	2	2	2	2	2	2	2	1	1	1	1	NA	2	2	1	2	2	NA	2	2	2	0	0	0	0
	P371	1	1	1	1	1	1	1	1	1	1	1	1	1	2	2	0	2	2	2	NA	1	2	1	1	1	2	1	1	2	2	1	1	1	1	1	2	2	1	2	1	1	2	2	2	0	0	0	0
	P372	0	0	1	0	2	2	2	2	2	2	1	1	1	0	0	2	0	2	1	0	2	0	0	0	0	0	0	0	1	1	1	0	0	0	0	0	0	0	0	1	0	2	2	2	0	0	0	0
	P373	0	0	0	0	2	2	2	2	2	2	2	2	2	0	0	2	0	2	0	0	2	0	0	0	0	0	0	0	2	2	0	0	0	0	0	0	0	0	0	0	0	2	2	2	0	0	0	0
	P374	1	1	1	1	2	2	2	2	2	2	1	1	1	1	1	1	1	2	1	0	2	1	0	0	0	1	0	0	1	1	1	0	1	1	0	1	1	0	1	1	1	2	2	2	0	0	0	0
	P375	2	2	1	2	2	2	2	1	2	2	1	1	1	1	1	1	1	2	1	0	2	2	0	0	0	2	0	0	1	1	1	0	2	2	0	2	2	0	2	1	2	2	2	2	0	0	0	0
	P376	1	1	1	1	2	2	2	2	2	2	1	1	1	2	2	0	2	2	1	0	2	1	0	0	0	1	0	0	1	1	1	0	1	1	0	1	1	0	1	1	1	2	2	2	0	0	0	0
	P377	0	0	1	0	2	2	2	2	2	2	1	1	1	2	2	2	NA	0	1	0	2	0	0	0	0	0	0	0	1	1	1	0	0	0	0	0	0	0	0	1	0	2	2	2	0	0	0	0
	P378	2	1	1	1	2	NA	1	2	2	1	1	1	1	1	1	1	1	2	1	1	2	1	NA	1	1	1	1	NA	1	1	1	NA	1	NA	1	1	NA	1	1	NA	2	2	2	2	0	0	0	0
	P379	1	1	1	1	2	NA	1	2	2	1	1	NA	NA	1	1	1	1	NA	1	1	2	1	0	NA	NA	1	NA	NA	1	1	1	0	1	1	0	1	1	0	1	NA	1	2	2	2	0	0	0	0
	P380	0	0	1	0	2	2	2	2	2	2	1	1	1	2	2	0	2	2	1	0	2	0	0	0	0	1	0	0	1	1	1	0	1	1	0	1	1	0	1	NA	NA	2	2	2	0	0	0	0
	P381	1	1	2	1	2	2	2	2	2	2	0	0	0	1	1	1	1	2	2	0	2	1	0	0	0	1	0	0	0	0	2	0	1	1	0	1	1	0	1	2	1	2	2	2	0	0	0	0
	P382	1	1	0	1	2	2	2	2	2	2	2	2	2	2	2	0	2	2	0	0	2	1	0	0	0	2	0	0	2	2	0	0	2	2	0	2	2	0	2	0	2	2	2	2	0	0	0	0
	P383	2	2	2	2	2	2	2	2	2	2	2	2	2	1	1	1	1	2	2	2	2	2	0	0	0	2	0	0	0	0	2	0	2	2	0	2	2	0	2	2	2	2	2	2	0	0	0	0
	P384	2	2	2	2	2	2	2	2	2	2	2	2	2	1	1	1	1	2	2	2	2	2	0	0	0	2	0	0	0	0	2	0	2	2	0	2	2	0	2	2	2	2	2	2	0	0	0	0
	P385	2	2	2	2	2	2	2	2	2	2	2	2	2	0	0	2	0	2	1	1	2	2	0	0	0	2	0	0	1	1	1	0	2	2	0	2	2	0	2	1	2	2	2	2	0	0	0	0
	P386	2	2	0	2	2	2	2	2	2	2	2	2	2	NA	NA	0	1	2	NA	NA	2	2	0	0	NA	2	0	0	2	2	0	0	2	2	1	2	2	NA	2	0	2	2	2	2	0	0	0	0
	P387	2	2	NA	2	2	2	2	2	2	2	2	2	2	2	2	2	NA	0	NA	NA	2	2	0	0	0	2	0	0	2	1	1	0	2	2	0	2	2	0	2	1	2	2	2	2	0	0	0	0
	P388	2	2	1	2	2	2	2	2	2	2	2	2	2	2	2	1	2	1	1	NA	2	2	0	0	0	2	0	0	1	0	1	0	2	2	0	2	2	0	2	NA	2	2	2	2	0	0	0	0
	P389	2	2	2	2	2	2	2	2	2	2	2	2	2	2	2	0	2	2	2	2	2	2	0	0	0	2	0	0	0	0	1	0	2	2	0	2	2	0	2	2	2	2	2	2	0	0	0	0
	P390	2	2	2	2	2	2	2	2	2	2	2	2	2	2	2	0	2	2	1	1	2	2	0	NA	1	2	NA	0	1	1	1	0	2	2	1	2	2	1	1	1	NA	2	2	2	0	0	0	0
	P391	1	1	2	1	0	0	0	0	0	0	0	2	2	2	2	2	NA	0	2	2	2	1	0	2	2	0	2	2	2	2	0	0	0	0	0	0	0	0	0	2	0	2	2	2	0	0	0	0
	P392	NA	1	2	1	1	1	1	1	1	1	1	2	2	2	2	0	2	2	2	2	2	1	NA	1	1	1	1	1	2	2	1	1	1	1	1	1	1	1	1	2	2	1	1	1	1	1	1	1
	P393	1	1	2	1	0	0	0	0	0	0	0	2	2	2	2	NA	2	1	2	2	2	1	0	2	2	1	2	2	2	2	0	0	1	1	0	1	1	0	1	2	NA	2	2	2	0	0	0	0
	P394	2	2	1	2	NA	1	1	NA	NA	NA	1	2	2	2	2	0	2	2	1	1	2	2	0	NA	1	1	2	1	2	2	0	0	NA	NA	0	1	1	0	NA	NA	1	2	2	2	0	0	0	0
	P395	1	1	2	1	0	1	1	NA	NA	NA	1	2	2	2	2	0	2	2	2	2	2	1	0	NA	1	1	2	NA	NA	1	1	0	1	1	0	1	1	0	1	2	1	2	2	2	0	0	0	0
	P396	2	2	0	2	2	2	2	2	2	2	2	2	2	2	2	0	2	2	0	0	2	2	0	0	0	2	0	0	2	2	0	0	2	2	0	2	2	0	2	0	2	2	2	2	0	0	0	0
	P397	1	1	1	1	2	2	2	2	2	2	2	2	2	1	1	1	1	2	1	1	2	1	NA	1	1	2	1	NA	2	2	1	1	2	2	1	2	2	1	1	NA	1	2	2	2	1	1	1	1
	P398	2	2	1	2	2	2	2	2	2	2	2	2	2	2	2	0	2	2	1	1	2	NA	0	0	0	2	0	0	1	1	1	0	2	2	0	2	2	0	2	1	2	1	1	2	0	0	0	0
	P399	2	2	1	2	2	2	2	2	2	2	2	2	2	2	2	0	2	2	1	1	2	2	0	0	0	2	0	0	1	1	1	0	2	2	0	2	2	0	2	NA	2	2	2	2	0	0	0	0
	P400	2	2	2	2	0	0	0	0	0	0	0	2	2	2	2	0	2	2	2	2	2	2	0	2	2	2	2	2	2	2	0	0	2	2	0	2	2	0	2	2	2	2	2	2	0	0	0	0
	P401	1	1	2	1	0	1	0	0	0	0	0	2	2	1	1	1	1	2	2	NA	2	1	0	2	2	1	2	2	2	NA	0	0	1	1	0	1	1	0	1	NA	1	2	2	2	0	0	0	0
	P402	0	0	2	NA	0	0	0	0	0	0	0	0	0	2	2	0	2	2	2	2	2	0	0	2	2	NA	2	2	2	2	2	0	0	0	0	0	0	0	0	2	0	2	2	2	0	0	0	0
	P403	2	1	2	NA	NA	1	1	NA	NA	NA	1	NA	1	2	2	0	2	1	2	1	1	2	0	NA	1	1	NA	0	1	0	2	0	1	NA	0	1	2	0	0	2	0	2	2	2	0	0	0	0
	P404	1	1	2	1	0	0	0	1	1	1	1	2	2	0	0	2	0	2	2	2	2	1	0	NA	1	2	NA	NA	2	2	NA	0	2	2	1	2	2	1	2	2	0	0	0	2	0	0	0	0
	P405	2	2	2	2	0	0	0	0	0	0	0	2	2	0	0	2	0	2	2	2	2	2	0	2	2	2	2	2	2	2	0	0	2	2	0	2	2	0	2	2	0	NA	0	2	0	0	0	0
	P406	2	2	2	2	0	0	0	1	1	1	1	2	2	1	1	1	1	2	2	2	2	2	0	1	1	2	1	1	2	2	1	1	2	2	1	2	2	1	2	2	0	0	0	2	0	0	0	0
	P407	1	1	2	1	0	0	0	2	2	2	2	2	2	0	0	2	0	2	2	2	2	1	0	0	0	1	0	0	2	2	2	2	1	1	2	1	1	2	1	2	1	0	0	2	0	0	0	0
	P408	2	2	2	2	0	0	0	0	0	0	0	2	2	2	2	0	2	2	2	2	2	2	0	2	2	2	2	2	2	2	0	0	2	2	0	2	2	0	2	2	0	0	0	2	0	0	0	0
	P409	2	2	2	2	0	1	NA	2	2	2	2	2	2	0	0	2	0	2	2	2	NA	2	0	0	0	1	0	0	2	1	1	1	0	0	1	NA	NA	1	0	2	2	NA	0	2	0	0	0	0
	P410	1	1	2	NA	1	1	1	2	2	2	2	2	2	0	0	2	0	2	2	2	NA	1	0	0	0	1	0	0	1	1	1	1	NA	NA	1	1	1	1	NA	2	2	1	0	2	0	0	0	0
	P411	1	1	2	1	0	0	0	0	0	0	0	1	1	1	1	1	1	2	2	2	0	1	0	1	1	1	NA	1	1	1	1	0	NA	1	0	1	1	0	1	2	1	1	0	1	0	0	0	0
	P412	2	2	2	2	2	2	2	0	0	0	0	0	0	1	1	1	1	2	2	2	2	2	0	0	0	2	0	0	0	0	1	0	2	2	0	2	2	0	2	2	2	2	2	2	0	0	0	0
	P413	0	0	2	0	NA	1	1	0	0	0	0	1	1	1	1	1	1	2	2	2	0	2	0	1	1	0	1	1	1	1	1	0	0	0	0	2	2	0	2	2	0	2	2	0	0	0	0	0
	P414	2	2	2	2	0	0	0	0	0	0	0	2	2	0	0	2	0	2	2	2	2	2	0	2	2	2	2	2	2	2	0	0	2	2	0	2	2	0	2	2	2	2	2	2	0	0	0	0
	P415	1	1	2	1	0	0	0	0	0	0	0	1	1	1	1	1	1	2	2	1	1	2	0	1	1	1	1	1	1	1	1	0	1	1	0	2	2	0	2	1	1	2	2	1	0	0	0	0
	P416	2	2	2	2	0	0	0	0	0	0	0	2	2	NA	NA	1	1	2	2	2	2	2	0	2	2	2	2	2	2	2	0	0	2	2	0	2	2	0	2	2	2	2	2	2	0	0	0	0
	P417	0	0	2	0	2	2	2	0	0	0	0	0	0	2	2	0	2	2	2	2	0	2	0	0	0	0	0	0	0	0	2	0	0	0	0	2	2	0	2	2	0	2	2	0	0	0	0	0
	P418	2	2	2	2	1	1	1	1	1	1	1	2	2	1	1	1	1	2	2	2	1	2	1	2	2	2	2	2	2	2	1	1	2	2	1	2	2	1	2	2	2	1	1	1	0	0	0	0
	P419	1	1	2	1	2	2	2	NA	1	1	1	1	1	2	2	0	2	2	2	2	1	2	0	0	0	1	0	0	0	0	2	0	1	1	0	2	2	0	2	2	1	2	2	1	0	0	0	0
	P420	0	0	2	0	2	2	2	2	2	2	2	2	2	2	2	0	2	2	2	2	0	2	0	0	0	0	0	0	0	0	2	0	0	0	0	2	2	0	2	2	0	2	2	0	0	0	0	0
	P421	2	1	2	1	2	2	2	2	2	2	2	2	2	0	0	2	0	2	2	1	2	1	0	0	0	1	0	NA	1	0	NA	0	1	NA	0	1	NA	0	1	2	2	NA	NA	2	NA	NA	NA	1
	P422	2	2	2	2	0	0	0	0	0	0	0	2	2	2	2	0	2	2	2	2	2	2	0	2	2	2	2	2	2	2	0	0	2	2	0	2	2	0	2	2	2	2	2	2	0	0	0	0
	P423	2	2	2	2	0	0	0	0	0	0	0	1	1	2	2	0	2	2	2	2	2	2	0	2	2	2	2	2	2	2	1	0	2	2	0	2	2	0	2	2	2	2	2	2	0	0	0	0
	P424	1	1	2	1	1	1	1	0	0	0	0	1	1	1	1	1	1	2	2	2	2	1	0	1	1	1	1	1	1	1	1	0	1	1	0	1	1	0	1	2	1	2	2	2	0	0	0	0
	P425	0	0	2	NA	0	NA	0	0	0	0	0	2	2	1	1	1	1	2	2	2	2	0	0	2	2	0	2	2	2	2	0	0	0	0	0	0	0	0	0	2	0	2	2	2	0	0	0	0
	P426	NA	NA	2	NA	0	1	NA	0	0	0	0	NA	2	0	0	2	0	2	2	2	NA	NA	0	2	2	2	2	2	2	1	NA	0	NA	NA	0	2	2	0	NA	2	1	0	2	NA	0	0	0	0
	P427	2	2	2	2	2	2	2	2	2	2	2	2	2	1	1	1	1	2	2	2	2	2	0	0	0	2	0	0	0	0	2	0	2	2	0	2	2	0	2	2	2	2	2	2	0	0	0	0
	P428	2	2	2	2	0	0	0	0	0	0	0	2	2	2	2	1	2	1	2	2	2	2	0	2	2	1	2	2	2	2	0	0	1	1	0	1	1	0	1	2	1	2	2	2	0	0	0	0
	P429	2	2	2	2	0	0	0	0	0	0	0	1	1	2	2	1	2	1	2	2	2	2	0	2	2	2	2	2	1	1	1	0	2	2	0	2	2	0	2	1	2	2	2	2	0	0	0	0
	P430	2	1	2	2	0	0	0	1	1	1	1	2	2	1	1	1	1	2	2	2	1	2	0	1	1	2	1	1	2	2	1	1	2	2	1	2	2	1	1	2	2	1	NA	1	0	0	0	0
	P431	2	2	2	2	2	2	2	2	2	2	2	2	2	2	2	0	2	2	2	2	2	2	2	2	2	2	2	2	2	2	2	2	2	2	2	2	2	2	2	2	2	2	2	2	2	2	2	2
	P432	2	0	2	2	0	0	0	2	2	2	2	2	2	0	0	2	0	2	2	2	0	NA	0	0	0	2	0	0	2	2	2	2	2	2	2	2	2	2	0	2	2	0	0	0	0	0	0	0
	P433	2	2	2	2	0	0	0	0	0	0	0	0	0	2	2	1	2	1	2	2	2	2	0	2	2	2	2	2	0	0	2	0	2	2	0	2	2	0	2	0	2	2	2	2	0	0	0	0
	P434	2	2	2	2	0	0	0	0	0	0	0	2	2	2	2	NA	2	1	2	2	2	2	0	2	2	2	2	2	2	2	0	0	2	2	0	2	NA	0	2	2	2	NA	NA	2	0	0	0	0
	P435	2	2	2	2	0	0	0	0	0	0	0	2	2	2	2	0	2	NA	2	2	NA	2	0	2	2	2	2	2	2	2	0	0	2	2	0	2	NA	0	2	2	2	0	0	0	0	0	0	0
	P436	2	2	2	2	1	1	1	NA	1	1	1	1	1	2	2	1	2	1	2	1	2	2	0	1	1	2	1	2	2	2	1	0	2	2	0	2	2	0	2	2	2	2	2	2	1	1	1	1
	P437	1	1	2	1	0	0	0	0	0	0	0	1	1	1	1	1	1	1	2	2	NA	1	0	2	2	1	2	2	1	1	1	0	1	1	0	1	1	0	1	1	1	1	1	1	0	0	0	0
	P438	2	2	2	2	0	0	0	0	0	0	0	0	0	2	2	1	2	1	2	2	0	2	0	2	2	2	2	2	0	0	2	0	2	2	0	2	0	0	2	0	2	0	0	0	0	0	0	0
	P439	0	0	2	0	1	1	1	1	1	1	0	0	0	1	1	1	1	2	2	0	0	2	0	0	0	0	0	0	0	0	2	0	0	0	0	2	2	0	2	2	0	2	2	0	0	0	0	0
	P440	0	0	2	0	2	1	1	NA	2	1	0	0	0	1	1	NA	1	2	2	0	2	0	0	0	0	0	0	0	0	0	2	0	0	0	0	0	0	0	0	2	0	2	2	2	0	0	0	0
	P441	2	2	2	2	0	0	0	0	0	0	0	1	1	1	1	1	1	2	2	1	2	2	0	1	1	2	1	1	1	NA	1	NA	2	2	1	2	2	1	2	2	2	2	2	2	1	1	1	1
	P442	2	2	2	2	0	0	0	0	0	0	0	0	0	2	2	0	2	2	2	2	2	2	0	0	0	2	0	0	0	0	2	0	2	2	0	2	2	0	2	2	0	0	0	2	0	0	0	0
	P443	NA	1	2	1	1	1	1	1	1	1	1	1	1	1	1	1	1	2	2	1	2	2	0	1	1	1	1	NA	NA	1	1	0	1	1	0	1	1	0	1	2	1	0	0	1	1	1	1	1
	P444	2	2	2	2	0	0	0	0	0	0	0	2	2	2	2	0	2	2	2	2	2	2	0	2	2	2	2	2	2	2	0	0	2	2	0	2	2	0	2	2	0	0	0	2	0	0	0	0
	P445	0	0	2	0	2	2	2	2	2	2	0	0	0	1	1	1	1	2	2	0	2	0	0	0	0	0	0	0	0	0	2	0	0	0	0	0	0	0	0	2	0	2	2	2	0	0	0	0
	P446	1	1	2	1	2	2	2	2	2	2	0	0	0	0	0	2	0	2	2	0	2	1	0	0	0	1	0	0	0	0	2	0	1	1	0	1	1	0	1	2	1	1	1	1	0	0	0	0
	P447	0	0	2	0	2	2	2	2	2	2	0	0	0	0	0	2	0	2	2	0	2	0	0	0	0	0	0	0	0	0	2	0	0	0	0	0	0	0	0	2	0	2	2	2	0	0	0	0
	P448	0	0	2	0	1	1	1	1	1	1	1	1	1	1	1	1	1	2	2	2	2	0	1	1	1	0	1	1	1	1	2	1	0	0	1	0	0	1	0	2	1	1	1	2	1	1	1	1
	P449	0	0	2	0	2	1	1	NA	2	1	0	0	0	0	0	2	0	2	2	NA	2	0	0	0	0	0	0	0	0	0	2	0	0	0	0	0	0	0	0	2	0	2	2	2	0	0	0	0
	P450	2	2	2	2	2	2	2	0	0	0	0	0	0	0	0	2	0	2	2	2	0	2	0	2	2	2	2	2	0	0	2	0	2	2	0	2	0	0	2	0	2	0	0	0	0	0	0	0
	P451	0	0	2	0	0	0	0	0	0	0	0	2	2	0	0	2	0	2	2	0	0	0	0	0	0	0	0	0	0	0	2	0	0	0	0	2	2	0	2	2	0	2	2	0	0	0	0	0
	P452	0	0	2	0	2	2	2	1	1	1	1	1	1	0	0	2	0	2	1	0	0	1	0	0	0	0	0	1	2	2	0	0	0	0	0	2	2	0	2	2	0	2	2	0	2	2	2	2
	P453	0	0	2	0	0	0	0	0	0	0	0	0	0	2	2	2	NA	0	2	0	0	2	0	0	0	0	0	0	0	0	2	0	0	0	0	2	2	0	2	2	0	2	2	0	0	0	0	0
	P454	0	0	2	0	0	0	0	0	0	0	0	2	2	2	2	0	2	2	2	1	2	0	0	1	1	0	1	1	1	1	1	0	0	0	0	0	0	0	0	2	2	0	0	NA	0	0	0	0
	P455	0	0	2	NA	0	0	0	0	0	0	0	2	2	2	2	0	2	2	2	2	2	0	0	2	2	NA	2	NA	2	NA	2	NA	0	0	2	0	0	1	0	2	2	NA	0	2	2	2	2	2
	P456	2	2	2	2	0	0	0	0	0	0	0	2	2	2	2	0	2	2	2	2	2	2	0	2	2	2	2	2	2	2	2	2	2	2	2	2	2	2	2	2	2	2	2	2	2	2	2	2
	P457	2	2	2	2	2	2	2	2	2	2	2	2	2	2	2	0	2	2	2	2	2	2	2	2	2	2	2	2	2	2	2	2	2	2	2	2	2	2	2	2	2	2	2	2	2	2	2	2
	P458	2	2	2	2	0	0	0	0	0	0	0	2	2	2	2	0	2	2	2	0	2	2	0	0	0	2	0	0	0	0	2	0	2	2	0	2	2	0	2	2	2	2	2	2	0	0	0	0
	P459	0	0	2	0	0	1	0	0	0	0	NA	2	2	NA	2	0	NA	2	2	NA	2	0	0	0	0	NA	0	0	0	0	2	0	0	0	1	0	0	NA	0	2	2	0	0	0	0	0	0	0
	P460	1	1	2	1	1	1	1	1	1	1	1	2	2	1	1	1	1	2	2	1	1	1	1	1	1	1	1	1	1	1	2	1	1	1	1	1	1	1	1	2	2	0	0	0	0	0	0	0
	P461	0	0	2	0	NA	1	1	1	NA	1	1	2	2	2	2	0	2	2	2	1	2	0	2	1	1	0	1	1	1	1	2	1	0	0	1	0	0	1	0	2	2	0	0	NA	1	1	1	NA
	P462	2	2	2	2	0	0	0	0	0	0	0	2	2	2	2	0	2	2	2	0	2	2	0	2	2	2	2	2	2	2	0	0	2	2	0	2	2	0	2	2	2	2	2	2	0	0	0	0
	P463	2	2	2	2	1	1	1	1	1	1	1	2	2	2	2	1	2	1	2	1	2	2	NA	1	1	2	1	2	2	2	1	1	2	2	1	2	2	1	2	2	2	2	2	2	1	1	1	1
	P464	2	2	2	2	0	0	0	0	0	0	0	2	2	2	2	0	2	2	2	NA	2	NA	0	0	0	NA	0	0	0	0	2	0	2	2	NA	NA	2	NA	2	2	2	2	2	2	0	0	0	NA
	P465	1	1	2	1	1	1	1	1	1	1	1	2	2	2	2	0	2	2	2	1	NA	1	0	1	1	1	1	NA	1	1	1	0	1	1	0	1	1	0	1	1	1	1	1	2	0	0	0	0
	P466	0	0	2	0	2	2	2	2	2	2	2	2	2	2	2	0	2	2	2	2	2	0	2	2	2	0	2	2	2	2	2	2	0	0	2	0	0	2	0	2	2	0	0	NA	0	0	0	0
	P467	0	0	2	0	2	2	2	2	2	2	2	2	2	2	2	0	2	2	2	2	2	0	2	2	2	0	2	2	2	2	2	2	0	0	2	0	0	2	0	2	2	0	0	NA	2	2	2	2
	P468	0	0	2	0	2	2	2	2	2	2	2	2	2	2	2	0	2	2	2	2	2	0	2	2	2	0	2	2	2	2	2	2	0	0	2	0	0	2	0	2	2	0	0	NA	2	2	2	2
	P469	2	2	2	2	0	0	0	0	0	0	0	2	2	2	2	0	2	2	2	0	2	2	0	0	0	2	0	0	0	0	2	0	2	2	0	2	2	0	2	2	2	2	2	2	0	0	0	0
	P470	2	2	2	2	0	0	0	0	0	0	0	2	2	2	2	0	2	2	2	2	2	2	0	2	2	2	2	2	2	2	2	2	2	2	2	2	2	2	2	2	2	2	2	2	2	2	2	2
	P471	1	1	2	1	0	0	0	0	0	0	0	2	2	2	2	1	2	1	2	1	2	1	0	1	1	1	1	NA	1	1	2	1	1	1	1	1	1	1	1	2	2	1	0	2	1	1	1	1
	P472	0	0	2	0	0	0	0	0	0	0	0	2	2	2	2	0	2	2	2	0	2	0	0	2	2	0	2	2	2	2	0	0	0	0	0	0	0	0	0	2	2	0	0	NA	0	0	0	0
	P473	2	2	2	2	2	2	2	2	2	2	2	2	2	2	2	0	2	2	2	2	2	2	2	2	2	2	2	2	2	2	2	2	2	2	2	2	2	2	2	2	2	2	2	2	2	2	2	2
	P474	0	0	2	0	0	1	0	0	0	0	0	2	2	2	2	0	2	2	2	NA	2	0	0	0	NA	0	0	0	0	0	2	0	0	0	NA	0	0	NA	0	2	2	0	0	NA	0	0	0	1
	P475	2	2	0	2	0	0	0	0	0	0	0	0	0	2	2	0	2	2	2	0	2	2	0	2	2	2	2	2	2	2	2	2	2	2	0	2	2	2	2	0	2	2	2	2	2	2	2	2
[truncated: 5,000 more columns]
