# Supplementary material for: Machine Learning Applied to the Search for Nonlinear Features in Breeding Populations
Source: Front Artif Intell. 2022 May 20;5:876578. doi: 10.3389/frai.2022.876578 (PMC9164111; doi:10.3389/frai.2022.876578)
Supplement: Supplementary Table S2 — In-silico SNP matrix for the hybrid populations (F1, M × P). [file Table_2.CSV]

Supplementary Table 2 | in-silico SNP matrix for the hybrid populations (F1, MxP)
Hybrid cross	Bn-A01-p100693	Bn-A01-p101094	Bn-A01-p10181972	Bn-A01-p101943	Bn-A01-p10249225	Bn-A01-p10250255	Bn-A01-p10251052	Bn-A01-p10268662	Bn-A01-p10278752	Bn-A01-p10285074	Bn-A01-p10299187	Bn-A01-p10343401	Bn-A01-p10344498	Bn-A01-p10513529	Bn-A01-p10523194	Bn-A01-p10523264	Bn-A01-p10526054	Bn-A01-p10526561	Bn-A01-p10590357	Bn-A01-p10636637	Bn-A01-p1067371	Bn-A01-p108225	Bn-A01-p10926129	Bn-A01-p10934377	Bn-A01-p10939144	Bn-A01-p1095733	Bn-A01-p10963536	Bn-A01-p10991782	Bn-A01-p11052248	Bn-A01-p11077627	Bn-A01-p11142752	Bn-A01-p11233207	Bn-A01-p1125565	Bn-A01-p1126874	Bn-A01-p11284636	Bn-A01-p1132885	Bn-A01-p1133447	Bn-A01-p11407167	Bn-A01-p1145674	Bn-A01-p11480814	Bn-A01-p1149698	Bn-A01-p1152359	Bn-A01-p1152369	Bn-A01-p1156979	Bn-A01-p11807124	Bn-A01-p11808121	Bn-A01-p11817698	Bn-A01-p11818901	Bn-A01-p1187868
M1xP1	2	1.5	2	1.5	2	1	1.5	2	1	1.5	1.5	1	1.5	2	2	0.5	2	1	2	1	2	2	1	1	1.5	1.5	1	2	2	2	1.5	1	1	1.5	1	1.5	1	1	1.5	2	2	2	2	2	1	2	2	2	1.5
M1xP4	2	2	2	2	2	2	2	2	2	2	2	2	2	1	1	1.5	1	1.5	2	2	2	2	2	2	2	2	2	2	2	2	2	2	2	2	2	2	2	2	2	2	2	2	2	2	1	1	1	1	2
M1xP5	2	2	2	2	2	2	2	2	2	2	2	2	2	1.5	1.5	1	1.5	1	2	1.5	2	2	2	1.5	1.5	2	1.5	2	2	2	1.5	1.5	2	2	1.5	2	2	1.5	2	2	2	2	2	2	1.5	1.5	1.5	1.5	2
M1xP9	2	2	2	2	1.5	1.5	1.5	1.5	1.5	1.5	1.5	2	2	2	2	0.5	2	1.5	2	1.5	2	2	1	1.5	1.5	2	1.5	2	2	2	1.5	1.5	2	2	1.5	2	2	1.5	2	2	2	2	2	2	2	2	2	2	2
M1xP10	2	2	2	2	1	1	1	1	1	1	1	2	2	2	2	0.5	2	1.5	2	2	2	2	1	2	2	2	2	2	2	2	2	2	2	2	2	2	2	2	2	2	2	2	2	2	2	2	2	2	2
M1xP11	2	2	2	2	1	1	1	1	1	1	1	2	2	2	2	0.5	2	1.5	2	2	2	2	1	2	2	2	2	2	2	2	2	2	2	2	2	2	2	2	2	2	2	2	2	2	2	2	2	2	2
M1xP12	2	2	2	2	1.5	1.5	1.5	1.5	1.5	1.5	1.5	2	2	2	2	0.5	2	1.5	2	1.5	2	2	1	1.5	1.5	2	1.5	2	2	2	1.5	1.5	2	2	1.5	2	2	1.5	2	2	2	2	2	2	2	2	2	2	2
M1xP14	2	2	2	2	1	1.5	1.5	1	1.5	1.5	1.5	2	2	2	2	0.5	2	1.5	2	1.5	2	2	1	1	1.5	2	1	2	2	2	1.5	1.5	2	2	1	2	2	1.5	2	2	2	2	2	2	2	2	2	2	2
M1xP16	2	2	2	2	1	1.5	1	1	1	1	1.5	2	2	1.5	1	0.5	1.5	1.5	2	2	2	2	1	2	2	1.5	2	2	2	2	1	1.5	1	1	2	1.5	2	1.5	2	2	2	1	2	2	2	2	2	2	1
M1xP18	2	1.5	2	2	1.5	1.5	1.5	1.5	1.5	1.5	1.5	2	2	1	1	1.5	1	1.5	2	2	1.5	2	2	2	2	2	2	2	2	2	1	1	2	2	1	2	2	1	1.5	2	2	1	1	1	1.5	1	1.5	1	1
M1xP21	2	2	2	2	1	1	1	1	1	1	1	2	2	2	2	0.5	2	1.5	2	2	2	2	1	2	2	2	2	2	2	2	2	2	2	2	2	2	2	2	2	2	2	2	2	2	2	2	2	2	2
M1xP24	2	2	2	2	1	1	1	1	1	1	1	2	2	1	1	1.5	1	1.5	2	2	2	2	1	2	2	1	2	2	2	2	1	1	1	1	1	1	1	1	1	2	2	1	1	1	1	1	1	1	1
M1xP25	2	2	2	2	1.5	1.5	1.5	1.5	1.5	1.5	1.5	2	2	1.5	1.5	1	1.5	1.5	2	1.5	2	2	1	1.5	1.5	1.5	1.5	2	2	2	1.5	1.5	1.5	1.5	1.5	1.5	1.5	1.5	1.5	2	2	1.5	1	1.5	1.5	1.5	1.5	1.5	1.5
M1xP26	2	2	2	2	1.5	1.5	1.5	1.5	1.5	1.5	1.5	2	2	1	1	1.5	1	1.5	2	1.5	2	2	1	1.5	1.5	1	1.5	2	2	2	1	1	1	1	1	1	1	1	1	2	2	1	1	1	1.5	1.5	1.5	1.5	1
M1xP27	2	2	2	2	1	1	1	1	1	1	1	2	2	1	1	1.5	1	1.5	2	2	2	2	1	2	2	1	2	2	2	2	1	1	1	1	1	1	1	1	1	2	2	1	1	1	1	1	1	1	1
M1xP28	2	2	2	2	1	1	1	1	1	1	1	2	2	1	1	1.5	1	1.5	2	2	2	2	1	2	2	1	2	2	2	2	1	1	1	1	1	1	1	1	1	2	2	1	1	1	1	1	1	1	1
M1xP30	2	2	2	2	1	1	1	1	1	1	1	2	2	1	1	1.5	1	1.5	2	2	2	2	1	2	2	1	2	2	2	2	1	1	1	1	1	1	1	1	1	2	2	1	1	1	1	1	1	1	1
M1xP31	2	2	2	2	1	1	1	1	1	1	1	2	2	1	1	1.5	1	1.5	2	2	1.5	2	1	2	2	2	2	2	2	2	1	1	2	2	1	2	2	1	2	2	2	1	1	1	1	1	1	1	1
M1xP32	2	2	2	2	1	1	1	1	1	1	1	2	2	1	1	1.5	1	1.5	2	2	1	2	1	2	2	2	2	2	2	2	1	1	2	2	1	2	2	1	2	2	2	1	1	1	1	1	1	1	1
M1xP33	2	2	2	2	1	1	1	1	1	1	1	2	2	1	1	1.5	1	1.5	2	2	1.5	2	1	2	2	2	2	2	2	2	1	1	2	2	1	2	2	1	2	2	2	1	1	1	1	1	1	1	1
M1xP34	1	1	2	1	1	1	1	1	1	1	1	1	1	2	2	0.5	2	1.5	2	2	2	1	1	2	2	1	2	2	1	1	1	2	1	1	1	1	1	1	1	2	2	1	1	1	2	2	2	2	1
M1xP35	1	1	2	1	1	1	1	1	1	1	1	1	1	1.5	1.5	1	1.5	1.5	2	2	2	1	1	2	2	1	2	2	1	1	1	2	1	1	1	1	1	1	1	2	2	1	1	1	2	2	2	2	1
M1xP36	1	1	2	1	1	1	1	1	1	1	1	1	1	2	2	0.5	2	1.5	2	2	2	1	1	2	2	1	2	2	1	1	1	2	1	1	1	1	1	1	1	2	2	1	1	1	2	2	2	2	1
M1xP37	1	1	2	1	1	1	1	1	1	1	1	1	1	2	2	0.5	2	1.5	2	2	2	1	1	2	2	1	2	2	1	1	1	2	1	1	1	1	1	1	1	2	2	1	1	1	2	2	2	2	1
M1xP38	1	1	2	1	1	1	1	1	1	1	1	2	2	1.5	1.5	1	1.5	1.5	2	2	2	1	1	2	2	1	2	2	2	2	1	1	1	1	1	1	1	1	1	2	2	1	1	1	1	1	1	1	1
M1xP39	2	2	2	2	2	2	2	1	2	2	2	2	2	1	1	1.5	1	1.5	2	1	2	2	1	1	1	1	1	2	2	2	1	1	1	1	1	1	1	1	2	2	2	1	1	1	2	2	2	2	1
M1xP40	1.5	1.5	2	1.5	2	1.5	1.5	1	1	1.5	1.5	1.5	1.5	1.5	1.5	1.5	1	1	2	1.5	2	2	1	1.5	1.5	1	1.5	2	2	2	1.5	1	1	1	1	1	1	1	1.5	2	1	1.5	1	1.5	1.5	1.5	1.5	1	1
M1xP43	2	2	2	2	1.5	1.5	1.5	1.5	1.5	1.5	1.5	1.5	1.5	2	2	1	2	1	2	1.5	2	2	1	1.5	1.5	2	1.5	2	2	2	1.5	1	2	2	1	2	2	1	1.5	2	1.5	2	2	2	1.5	1.5	1.5	1.5	1.5
M1xP44	2	2	2	2	2	2	2	2	2	2	2	2	2	1.5	1.5	1.5	1	1	2	1	2	2	1	1	1	2	1	2	2	2	1	1	2	2	1	2	2	1	1	2	1	2	2	2	2	2	2	2	1
M1xP45	2	2	2	2	2	2	2	2	2	2	2	2	2	1.5	1.5	1.5	1	1	2	1	2	2	1	1	1	2	1	2	2	2	1	1	2	2	1	2	2	1	1	2	1	2	2	2	2	2	2	2	1
M1xP46	2	2	2	2	2	2	1	2	2	1.5	1.5	2	2	1	1	1.5	1	1.5	2	1	2	2	1	1	1	2	1	2	2	2	1	1	2	2	1	2	2	1	2	2	2	1	2	2	1	2	2	2	1
M1xP48	2	2	2	2	2	2	2	2	2	2	2	2	2	1	1	1.5	1	1.5	2	1	2	2	1	1	1	2	1	2	2	2	1	1	2	2	1	2	2	1	2	2	2	2	2	2	2	2	2	2	2
M1xP49	2	2	2	2	2	2	2	2	2	2	2	2	2	2	2	0.5	2	1.5	2	1	2	2	1	1	1	2	1	2	2	2	1	1	2	2	1	2	2	1	2	2	2	2	2	2	2	2	2	2	2
M1xP50	2	2	2	2	2	2	2	2	2	2	2	2	2	2	2	0.5	2	1.5	2	1	2	2	1	1	1	2	1	2	2	2	1	1	2	2	1	2	2	1	2	2	2	2	2	2	2	2	2	2	2
M1xP51	2	2	2	2	1	1	1	1	1	1	1	2	2	2	2	0.5	2	1.5	2	2	2	2	1	2	2	2	2	2	2	2	2	2	2	2	2	2	2	2	2	2	2	2	2	2	2	2	2	2	2
M1xP52	2	2	2	2	1	1	1	1	1	1	1	2	2	2	2	0.5	2	1.5	2	2	2	2	1	2	2	2	2	2	2	2	2	2	2	2	2	2	2	2	2	2	2	2	2	2	2	2	2	2	2
M1xP53	2	2	2	2	1	1	1	1	1	1	1	2	2	2	2	0.5	2	1.5	2	2	2	2	1	2	2	2	2	2	2	2	2	2	2	2	2	2	2	2	2	2	2	2	2	2	2	2	2	2	2
M1xP54	2	1.5	2	2	1.5	1.5	1.5	1.5	1.5	1.5	1.5	2	2	2	2	0.5	2	1.5	2	2	1	2	1	2	2	2	2	2	2	2	2	2	2	2	2	2	2	2	1.5	2	1	2	2	2	1.5	1.5	1.5	1	1.5
M1xP56	2	2	2	2	2	2	2	2	2	2	2	2	2	2	2	0.5	2	1.5	2	1	2	2	1	1	1	2	1	2	2	2	1	1	2	2	1	2	2	1	2	2	2	2	2	2	2	2	2	2	2
M1xP57	2	2	2	2	2	1.5	1.5	2	2	2	2	2	2	1.5	1.5	0.5	1.5	1.5	2	1	2	2	1	1	1	2	1	2	2	2	1	1	2	2	1.5	2	2	1.5	1.5	2	2	2	2	2	1	2	2	2	1
M1xP59	1.5	1.5	2	1.5	2	2	2	2	2	2	2	2	2	1.5	1.5	1	1.5	1.5	2	1	2	1.5	1	1	1	1.5	1	2	2	2	1	1	1.5	1.5	1	1.5	1.5	1	1.5	2	2	1.5	1.5	1.5	2	2	2	2	1.5
M1xP60	1.5	1.5	2	1.5	2	2	2	2	2	2	2	2	2	2	2	0.5	2	1.5	2	1	2	1.5	1	1	1	1.5	1	2	2	2	1	1	1.5	1.5	1	1.5	1.5	1	1.5	2	2	1.5	1.5	1.5	2	2	2	2	1.5
M1xP61	2	2	2	2	2	2	2	2	2	2	2	2	2	2	2	0.5	2	1.5	2	1	2	1	1	1	1	1	1	2	2	2	1	1	1	1	1	1	1	1	1	2	2	1	1	1	2	2	2	2	1
M1xP63	1	1	2	1	2	2	2	2	2	2	2	2	2	2	2	0.5	2	1.5	2	1	2	1	1	1	1	1	1	2	2	2	1	1	1	1	1	1	1	1	1	1	2	1	1	1	1.5	1	1	2	1
M1xP64	1.5	1.5	2	1.5	2	2	2	2	2	2	2	2	2	2	2	0.5	2	1.5	2	1	2	1.5	1	1	1	1.5	1	2	2	2	1	1	1.5	1.5	1	1.5	1.5	1	1.5	2	2	1.5	1.5	1.5	2	2	2	2	1.5
M1xP65	1	1	2	1	2	2	2	2	2	2	2	2	2	2	2	0.5	2	1.5	2	1	2	1	1	1	1	1	1	2	2	2	1	1	1	1	1	1	1	1	1	2	2	1	1	1	2	2	2	2	1
M1xP66	1.5	1.5	2	1.5	2	2	2	2	2	2	2	2	2	1	1	1.5	1	1.5	2	1	2	1.5	1	1	1	1.5	1	2	2	2	1	1	1.5	1.5	1	1.5	1.5	1	1.5	1	2	1.5	1.5	1.5	1.5	1.5	1.5	1	1.5
M1xP67	1.5	1.5	2	1.5	2	2	2	2	2	2	2	2	2	1	1	0.5	1	1.5	2	1	2	1.5	1	1	1	1.5	1	2	2	2	1	1	1.5	1.5	1	1.5	1.5	1	1.5	1	2	1.5	1	1.5	1.5	2	2	2	1.5
M1xP68	1.5	1.5	2	1.5	1.5	1.5	1.5	1.5	1.5	1.5	1.5	1.5	1.5	1.5	1.5	1	1.5	1.5	2	1.5	2	1.5	1	1.5	1.5	1	1.5	2	2	2	1.5	1	1	1	1	1	1	1	1	2	2	1	1	1	1.5	1.5	1.5	1.5	1
M1xP69	1	1	2	1	1	1.5	1.5	1	1.5	1.5	1.5	1.5	1.5	2	2	0.5	2	1.5	2	1.5	2	1	1	1.5	1.5	1	1	2	2	2	1.5	1	1	1	1	1	1	1	1	2	2	1	1	1	1	1	1	1.5	1
M1xP72	1	1	2	1	1	1	1	1	1	1	1	1	1	2	2	0.5	2	1.5	2	2	2	1	1	2	2	1	2	2	2	2	2	1	1	1	1	1	1	1	1	2	2	1	1	1	1	1	1	1	1
M1xP73	2	2	1.5	2	1	1.5	1.5	2	2	2	2	2	2	1.5	1.5	1	1.5	1.5	1.5	1.5	1.5	2	1.5	1.5	1.5	1.5	1.5	1.5	2	2	1.5	1.5	1.5	1.5	1.5	1.5	1.5	1.5	1.5	1.5	2	1	1	1	1	1	1	1	1
M1xP75	2	1.5	2	2	1.5	1.5	1.5	2	2	1.5	1.5	2	2	2	2	0.5	2	1.5	2	2	1.5	2	1.5	1.5	1.5	2	1.5	1.5	2	2	2	2	2	2	2	2	2	2	1	2	1	2	2	2	1	1	1	1.5	1.5
M1xP77	2	2	1	2	2	2	2	2	2	2	2	2	2	1	1	1.5	1	1.5	1	1	1	2	1	1	1	2	1	1	2	2	1	1	2	2	1	2	2	1	2	1	2	1	1	1	1	1	1	1	1
M1xP78	2	2	1	2	2	2	2	2	2	2	2	2	2	1	1	1.5	1	1.5	1	1	1	2	1	1	1	2	1	1	2	2	1	1	2	2	1	2	2	1	2	1	2	1	1	1	1	1	1	1	1
M1xP79	2	2	2	2	1.5	1.5	1.5	2	2	2	2	2	2	2	2	1	2	1	2	2	2	2	1.5	1.5	1.5	1.5	1.5	1.5	2	2	2	2	1.5	1.5	2	1.5	1.5	2	2	2	2	1.5	1	1.5	1	1	1	1	1.5
M1xP80	2	2	2	2	1	1	1	2	2	2	2	2	2	2	2	0.5	2	1.5	2	2	2	2	1	1	1	1	1	1	2	2	2	2	1	1	2	1	1	2	2	2	2	1	1	1	1	1	1	1	1
M1xP81	2	2	2	2	1	1	1	2	2	1.5	1.5	2	2	1.5	1.5	1	1.5	1.5	2	2	2	2	1	1.5	1.5	1.5	1.5	1.5	2	2	1	1.5	1	1	1	1.5	1.5	1.5	2	2	2	1	1	1	1	1	1	1	1.5
M1xP83	2	2	1	2	1	1.5	1	2	2	2	2	2	2	1.5	1	0.5	1.5	1.5	1.5	2	2	2	1	1	1	1.5	1	1	2	2	2	1.5	1	1	2	1	1	1.5	2	2	2	1	1	1	1	1	1	1	1
M1xP87	2	2	2	2	1	1.5	1	2	2	2	2	2	2	1	1	1.5	1	1.5	2	2	1	2	1	1	1	2	1	1	2	2	2	2	2	2	2	2	2	2	1	2	1	2	2	2	1	1	1	1	1
M1xP88	2	2	2	2	2	2	2	1	2	2	2	2	2	1.5	1.5	0.5	1.5	1.5	2	2	1	2	2	2	2	2	2	2	2	2	2	2	2	2	2	2	2	2	1	2	1	1	1	2	1	1	1	1	1
M1xP90	2	1.5	2	2	2	1.5	1.5	2	1	2	2	2	2	2	2	0.5	2	1.5	2	2	1.5	2	1.5	1.5	1.5	2	1.5	1.5	2	2	2	2	2	2	2	2	2	2	1	2	1	2	2	2	1	1	1	1	1.5
M1xP91	1	1.5	2	1.5	1.5	1.5	1.5	2	2	2	2	2	2	1.5	1.5	1	1.5	1.5	2	1.5	1.5	1.5	1	1	1	1.5	1	1.5	2	2	1.5	1.5	1.5	1.5	1.5	1.5	1.5	1.5	1	2	1.5	1.5	1.5	1.5	1.5	1.5	1.5	1.5	1
M1xP93	1.5	1.5	2	1	1.5	1.5	1.5	2	2	2	2	2	2	1.5	1	1.5	1	1.5	2	2	2	1.5	2	1.5	1.5	1.5	1.5	1.5	2	2	2	2	1.5	1.5	2	1.5	1.5	2	1	2	2	1.5	1	1.5	1	1	1	1	1
M1xP94	1.5	1.5	2	1.5	1	1	1	2	2	2	2	2	2	1.5	1	1.5	1	1.5	2	2	1.5	1.5	1	1	1	1.5	1	1	2	2	2	2	1.5	1.5	2	1.5	1.5	2	1	2	1.5	1.5	1.5	1.5	1	1	1	1	1
M1xP95	2	2	2	2	2	2	2	2	2	2	2	2	2	1	1	1.5	1	1.5	2	2	1	2	2	2	2	2	2	2	2	2	2	2	2	2	2	2	2	2	1	2	1	2	2	2	1	1	1	1	1
M1xP96	1	1	2	1	1	1.5	1	1	1	1	1	2	2	1	1	1.5	1	1.5	2	2	1.5	2	1	2	2	1.5	2	2	2	2	1	1	1	1	1	1.5	1.5	1	1.5	2	1.5	1.5	1	1	1	1	1	1	1
M1xP98	1	1	2	1	1	1	1	1	1	1	1	2	2	1	1	1.5	1	1.5	2	2	1	2	1	2	2	2	2	2	2	2	1	1	1	1	1	2	2	1	2	2	1	2	2	1	1	1	1	1	1
M1xP99	2	2	2	2	1	1	1	1	1	1	1	1	1	2	2	0.5	2	1.5	2	2	2	2	1	2	2	2	2	2	1	1	1	2	2	2	1	2	2	1	2	2	2	2	2	2	2	2	2	2	2
M1xP100	1.5	1.5	2	1.5	1	1	1	1	1	1	1	1	1	1	1	1.5	1	1.5	2	2	2	1.5	1	2	2	2	2	2	1	1	1	2	2	2	1	2	2	1	2	2	2	2	2	2	2	2	2	2	2
M1xP101	2	2	2	2	2	2	2	2	2	2	2	2	2	1	1	1.5	1	1.5	2	1	2	2	1	1	1	2	1	2	2	2	1	1	2	2	1	2	2	1	2	2	2	2	2	2	2	2	2	2	2
M1xP102	2	2	2	2	2	2	2	2	2	2	2	2	2	1	1	1.5	1	1.5	2	2	2	2	2	2	2	1	2	2	2	2	2	2	1	1	2	1	1	1	1	2	2	1	1	1	1	1	1	1	1
M1xP103	2	2	2	2	1	1	1	1	1	1	1	2	2	2	2	0.5	2	1.5	2	2	2	2	1	2	2	2	2	2	2	2	2	2	2	2	2	2	2	2	2	2	2	2	2	2	2	2	2	2	2
M1xP104	2	2	2	2	1.5	1.5	1.5	1.5	1.5	1.5	1.5	2	2	2	2	0.5	2	1.5	2	1.5	2	2	1	1.5	1.5	1.5	1.5	2	2	2	1.5	1.5	1.5	1.5	1.5	1.5	1.5	1.5	1.5	2	2	1.5	1.5	1.5	2	2	2	2	1.5
M1xP105	2	2	2	2	2	2	2	2	2	2	2	2	2	2	2	0.5	2	1.5	2	1	2	2	1	1	1	2	1	2	2	2	1	1	2	2	1	2	2	1	2	2	2	2	2	2	2	2	2	2	2
M1xP106	1.5	1.5	2	1.5	2	2	2	2	2	2	2	2	2	2	2	0.5	2	1.5	2	1	2	1.5	1	1	1	2	1	2	2	2	1	1	2	2	1	2	2	1	2	2	2	2	2	2	2	2	2	2	2
M1xP107	1	1	2	1	1.5	1.5	1.5	1.5	1.5	1.5	1.5	2	2	2	2	0.5	2	1.5	2	1.5	2	1	1	1.5	1.5	2	1.5	2	2	2	1.5	1.5	2	2	1.5	2	2	1.5	2	2	2	2	2	2	2	2	2	2	2
M1xP111	2	2	2	2	1.5	1.5	1.5	1.5	1.5	1.5	1.5	2	2	1	1	1.5	1	1.5	2	2	1.5	2	2	2	2	1.5	2	2	2	2	2	2	1.5	1.5	2	1.5	1.5	2	1.5	2	2	1.5	1	1.5	1.5	1.5	1.5	1.5	1.5
M1xP112	2	2	2	2	2	2	2	2	2	2	2	2	2	1.5	1.5	1	1.5	1.5	2	1.5	2	2	1	1.5	1.5	1.5	1.5	1.5	2	2	1.5	1.5	1.5	1.5	1.5	1.5	1.5	1.5	1.5	1.5	2	1.5	1	1.5	1	1	1	1	1.5
M1xP113	2	2	2	2	2	2	2	2	2	2	2	2	2	2	2	0.5	2	1.5	2	2	2	2	2	2	2	2	2	2	2	2	2	2	2	2	2	2	2	2	2	2	2	2	2	2	1	1	1	1	2
M1xP117	2	2	2	2	2	2	2	2	2	2	2	2	2	2	2	0.5	2	1.5	2	2	2	2	2	2	2	2	2	2	2	2	2	2	2	2	2	2	2	2	2	2	2	1.5	1.5	1	1	1	1	1	1.5
M1xP118	2	2	2	2	1	1	1	1	1	1	1	2	2	2	2	0.5	2	1.5	2	2	2	2	1	2	2	2	2	2	2	2	2	2	2	2	2	2	2	2	2	2	2	2	2	2	2	2	2	2	2
M1xP119	2	2	2	2	1	1	1	1	1	1	1	2	2	2	2	0.5	2	1.5	2	2	2	2	1	2	2	2	2	2	2	2	2	2	2	2	2	2	2	2	2	2	2	2	2	2	2	2	2	2	2
M1xP120	2	2	2	2	1	1	1	1	1	1	1	2	2	1.5	1.5	1	1.5	1.5	2	2	1	2	1	2	2	2	2	2	2	2	2	2	2	2	2	2	2	2	2	2	2	1	1	1	2	2	2	2	1
M1xP121	1	1.5	2	1.5	2	2	2	2	2	2	2	2	2	1	1	1.5	1	1.5	2	1	2	1.5	1	1	1	1.5	1	2	2	2	1	1	1.5	1.5	1	1.5	1.5	1	1.5	2	2	1.5	1.5	1.5	2	2	2	2	1.5
M1xP123	2	2	2	2	2	2	2	2	2	2	2	2	2	1	1	1.5	1	1.5	2	1	2	2	1	1	1	1.5	1	2	2	2	1	1	1.5	1.5	1	1.5	1.5	1	1.5	2	2	1.5	1.5	1	2	2	2	2	1.5
M1xP124	2	2	2	2	2	2	2	2	2	2	2	2	2	1	1	1.5	1	1.5	2	1.5	2	2	2	1.5	1.5	1.5	1.5	2	2	2	1.5	1.5	1.5	1.5	1	1.5	1.5	1.5	1.5	2	2	1.5	1.5	1.5	1	1.5	1.5	1.5	1.5
M1xP125	2	2	2	2	2	2	2	1	2	2	2	2	2	1	1	1.5	1	1.5	2	1	2	2	1	1	1	1	1	2	2	2	1	1	1	1	1	1	1	1	1	2	2	1	1	1	2	2	2	2	1
M1xP126	1.5	1.5	2	1.5	1.5	1.5	1.5	2	2	2	2	2	2	2	2	0.5	2	1.5	2	2	1.5	1.5	1.5	1.5	1.5	1.5	1.5	1.5	2	2	2	2	1.5	1.5	2	1.5	1.5	2	1.5	2	2	1.5	1	1.5	1	1	1	1	1.5
M1xP127	2	2	2	2	1.5	1.5	1.5	1.5	1.5	1.5	1.5	2	2	2	2	0.5	2	1.5	2	1.5	2	2	1	1.5	1.5	2	1.5	1.5	2	2	1.5	1.5	2	2	1.5	2	2	1.5	2	1.5	2	2	2	2	1.5	1.5	1.5	1.5	2
M1xP128	2	2	2	2	2	2	2	2	2	2	2	2	2	2	2	0.5	2	1.5	2	1	2	2	1	1	1	2	1	1	2	2	1	1	2	2	1	2	2	1	2	1	2	2	2	2	1	1	1	1	2
M1xP129	2	2	2	2	1	1	1	1	1	1	1	1	1	1	1	1.5	1	1.5	2	2	2	2	1	2	2	2	2	2	2	2	2	1	2	2	1	2	2	1	2	2	2	2	2	2	1	1	1	1	2
M1xP130	2	2	2	2	2	2	2	2	2	2	2	2	2	1.5	1.5	1.5	1	1	2	1	2	2	1	1	1	2	1	2	2	2	1	1	2	2	1	2	2	1	2	2	2	2	2	2	1.5	1.5	1.5	1.5	1
M1xP131	2	2	2	2	2	2	2	2	2	2	2	2	2	1	1	1.5	1	1.5	2	1	1	2	1	1	1	1	1	2	2	2	1	1	1	1	1	1	1	1	1	2	1	2	2	2	2	2	2	2	1
M1xP132	1	1	2	1	2	2	2	2	2	2	2	2	2	1	1	1.5	1	1.5	2	1.5	1	2	1	1.5	1.5	1	1.5	2	2	2	1.5	1.5	1	1	1.5	1.5	1.5	1.5	1.5	2	1	2	2	1.5	1.5	1	2	2	1
M1xP134	1	1	2	1	1	1	1	1	1	1	1	2	2	1	1	1.5	1	1.5	2	2	1	2	1	2	2	1	2	2	2	2	1	1	1	1	1	1	1	1	1	2	1	2	2	2	1	1	1	1	1
M1xP135	1.5	1.5	1.5	1.5	2	2	2	2	2	2	2	2	2	1	1	1.5	1	1.5	1.5	1	2	1.5	1	1	1	1	1	1.5	2	2	1	1	1	1	1	1	1	1	1	1.5	2	1	1	1	1.5	1.5	1.5	1.5	1
M1xP136	2	2	2	2	2	2	2	2	2	2	2	2	2	1	1	1.5	1	1.5	2	1	2	2	1	1	1	2	1	2	2	2	1	1	2	2	1	2	2	1	2	2	2	2	2	2	2	2	2	2	2
M1xP137	2	2	1	2	2	2	2	2	2	2	2	2	2	1	1	1.5	1	1.5	1	1	2	2	1	1	1	2	1	1	2	2	1	1	2	2	1	2	2	1	2	1	2	2	2	2	1	1	1	1	2
M1xP138	2	2	2	2	1	1	1	1	1	1	1	2	2	1	1	1.5	1	1.5	2	2	2	2	1	2	2	2	2	2	2	2	2	2	2	2	2	2	2	2	1.5	2	2	1.5	1.5	1.5	2	2	2	2	1.5
M1xP139	2	2	2	2	1.5	1.5	1.5	1.5	1.5	1.5	1.5	2	2	1.5	1.5	1.5	1	1	2	1.5	2	2	1	1.5	1.5	2	1.5	2	2	2	1.5	1.5	2	2	1.5	2	2	1.5	2	2	2	2	2	2	2	2	2	2	2
M1xP140	1.5	1.5	2	1.5	2	2	2	2	2	2	2	2	2	1.5	1.5	1	1.5	1.5	2	2	2	1.5	2	1.5	1.5	1	1.5	1.5	2	2	1.5	1.5	1	1	1.5	1.5	1.5	1.5	1.5	1.5	1	1.5	1	1	1	1	1	1	1
M1xP141	2	2	2	2	2	2	2	2	2	2	2	2	2	1	1	1.5	1	1.5	2	2	1	2	2	2	2	2	2	2	2	2	2	2	2	2	2	2	2	2	2	2	2	1	1	1	1	1	1	1	1
M1xP142	1	1	2	1	1.5	1.5	1.5	2	2	2	1.5	1.5	1.5	2	2	0.5	2	1.5	1.5	2	2	1	1.5	2	2	1	2	2	1.5	1.5	2	1.5	1	1	1.5	1	1	2	2	2	2	1	1	1	1	1	1	1	1
M1xP143	1	1	2	1	1.5	1.5	1.5	1.5	1.5	1.5	1.5	2	2	1	1	1.5	1	1.5	2	2	2	1	1.5	2	2	1.5	2	2	2	2	2	2	1.5	1.5	2	1.5	1.5	2	1.5	2	2	1.5	1.5	1.5	1.5	1.5	1.5	1.5	1.5
M1xP144	2	2	2	2	1	1	1	1	1	1	1	2	2	2	2	0.5	2	1.5	2	2	2	2	1	2	2	1	2	2	2	2	2	2	1	1	2	1	1	2	1	2	2	1	1	1	2	2	2	2	1
M1xP145	1	1	2	1	2	2	2	2	2	2	2	2	2	2	2	0.5	2	1.5	2	1	2	1	1	1	1	1	1	2	2	2	1	1	2	2	1	2	2	1	2	2	2	2	2	2	2	2	2	2	2
M1xP146	1.5	1.5	2	1.5	2	2	2	2	2	2	2	2	2	2	2	0.5	2	1.5	2	1.5	2	1.5	1.5	1.5	1.5	1.5	1.5	2	2	2	1.5	1.5	1.5	1.5	1.5	1.5	1.5	1.5	2	2	2	1.5	1.5	1.5	1.5	1.5	1	1	1.5
M1xP147	2	2	1	2	2	2	2	2	2	2	2	2	2	1	1	1.5	1	1.5	1	1	2	2	1	1	1	1	1	1	2	2	1	1	1	1	1	1	1	1	2	1	2	1	1	1	1	1	1	1	1
M1xP149	2	2	2	2	2	2	2	2	2	2	2	2	2	2	2	0.5	2	1.5	2	2	2	2	2	2	2	1	2	2	2	2	2	2	1	1	2	1	1	2	2	2	2	1	1	1	1	1	1	1	1
M1xP150	2	2	2	2	2	2	2	2	2	2	2	2	2	2	2	0.5	2	1.5	2	1	2	2	1	1.5	1.5	2	1	2	2	2	1	1	2	2	1.5	2	2	1	2	2	2	2	2	2	2	2	2	2	2
M1xP152	2	2	2	2	2	2	2	2	2	2	2	2	2	1	1	1.5	1	1.5	2	1	2	2	1	1	1	2	1	2	2	2	1	1	2	2	1	2	2	1	1	2	2	1	1	1	2	2	2	2	1
M1xP153	2	2	1.5	2	2	2	2	2	2	2	2	2	2	1.5	1.5	1	1.5	1.5	1.5	1.5	2	2	1	1.5	1.5	1.5	1.5	2	2	2	1.5	1	1.5	1.5	1.5	1.5	1.5	1.5	1.5	1	2	1.5	1	1.5	1.5	1.5	1.5	1.5	1.5
M1xP154	2	2	1.5	2	1.5	1.5	1.5	1.5	1.5	1.5	2	2	2	2	2	1.5	1	0.5	2	1.5	2	2	1	1	1	2	1	1.5	2	2	1	1	2	2	1	2	2	1	2	2	2	2	2	2	1	1	1.5	1.5	2
M1xP155	2	2	2	2	1	1	1	2	2	2	2	2	2	2	2	1.5	1	0.5	2	2	2	2	1	1	1	1	1	1	2	2	2	2	1	1	2	1	1	2	1	2	2	1	1	1	1	1	1	1	1
M1xP156	2	2	2	2	2	2	2	2	1	1.5	1.5	1.5	1.5	2	2	1	2	1	2	2	1.5	2	2	1.5	1.5	2	1	1.5	1	1.5	2	1.5	2	2	1	2	1.5	1.5	2	2	2	1.5	1	1.5	1	1	1	1	1.5
M1xP157	2	2	2	2	1	1	1	1.5	1.5	1.5	1.5	1.5	1.5	2	2	0.5	2	1.5	2	2	2	2	1	1.5	1.5	1.5	1.5	1.5	1.5	1.5	1.5	2	1	1	1.5	1.5	1.5	1.5	1.5	2	2	1	1	1	1.5	1	1.5	1	1
M1xP159	2	2	2	2	2	2	2	2	2	2	2	2	2	2	2	0.5	2	1.5	2	2	2	2	2	2	2	1	2	2	2	2	2	2	1	1	2	1	1	2	2	2	2	1	1	1	1	1	1	1	1
M1xP160	2	2	1.5	2	1.5	1.5	1.5	1.5	1.5	1.5	2	2	2	1.5	1.5	1.5	1	1	2	1	1.5	2	1.5	1.5	1.5	2	1.5	1.5	2	2	1.5	1.5	2	2	1.5	2	2	1.5	2	2	2	1.5	1.5	1.5	1	1	1	1	1.5
M1xP161	2	2	2	2	2	2	2	2	2	2	2	2	2	2	2	0.5	2	1.5	2	2	1.5	2	2	2	2	2	2	2	2	2	2	2	2	2	2	2	2	2	2	2	2	1.5	1.5	1.5	1	1	1	1	1.5
M1xP162	1	1	1	1	1	1	1	1	1	1	1	1	1	2	2	0.5	2	1.5	1	1	2	1	2	2	2	2	2	2	2	2	2	2	2	2	2	2	2	2	2	2	2	2	2	2	2	2	2	2	2
M1xP163	1.5	1.5	2	1.5	2	2	2	1	2	2	2	2	2	1.5	1.5	1	1.5	1.5	2	2	2	1.5	1.5	2	2	2	2	2	2	2	2	2	2	2	2	2	2	2	1	2	2	1	1	1	1.5	1.5	1.5	1.5	1
M1xP166	2	2	2	2	2	2	2	2	2	2	2	2	2	2	2	0.5	2	1.5	2	2	2	2	2	2	2	1	2	2	2	2	2	2	1	1	2	1	1	2	2	2	2	1	1	1	1	1	1	1	1
M1xP167	2	2	2	2	1	1.5	1.5	2	2	2	2	2	2	1	1	1.5	1	1.5	2	2	1	2	2	1.5	1.5	2	1.5	1.5	2	2	2	2	2	2	2	2	2	2	2	2	2	2	2	2	1	1	1	1	2
M1xP168	1.5	1.5	2	1.5	2	2	2	2	2	2	2	2	2	2	2	0.5	2	1.5	2	1.5	2	1.5	1.5	1.5	1.5	1.5	1.5	2	2	2	1.5	1.5	1.5	1.5	1.5	1.5	1.5	1.5	1.5	2	2	1.5	1	1.5	1.5	1.5	1.5	1.5	1.5
M1xP169	2	2	2	2	1.5	1.5	1.5	1.5	1.5	1.5	1.5	1.5	1.5	2	2	0.5	2	1.5	2	1.5	1	2	2	2	2	2	2	2	2	2	2	2	2	2	1.5	2	2	1.5	1.5	2	1.5	2	2	1.5	1	1	1	1	1.5
M1xP170	1.5	1.5	2	1.5	2	2	2	2	2	2	2	2	2	1	1	1.5	1	1.5	2	2	1	2	2	2	2	2	2	2	2	2	2	2	2	2	2	2	2	2	1	2	1	2	2	2	1	1	1	1	1
M1xP171	1.5	1.5	2	1.5	2	2	2	2	2	2	2	2	2	1	1	1.5	1	1.5	2	2	2	2	2	2	2	1	2	2	2	2	2	2	1	1	2	1	1	2	1	2	2	1	1	1	1	1	1	1	1
M1xP172	1.5	1.5	2	1.5	1.5	1.5	1.5	1.5	1.5	1.5	1.5	1.5	1.5	1	1	1.5	1	1.5	2	2	2	2	1	2	2	1	2	2	1.5	1.5	1.5	2	1	1	1.5	1	1	1.5	1	2	2	1	1	1	1.5	1.5	1.5	1.5	1
M1xP173	2	2	2	2	1	1	1	2	2	2	2	2	2	2	2	0.5	2	1.5	2	2	2	2	1	1	1	2	1	1	2	2	2	2	2	2	2	2	2	2	2	2	2	2	2	2	1	1	1	1	2
M1xP174	2	2	2	2	2	2	2	2	2	2	2	2	2	2	2	0.5	2	1.5	2	1	2	2	1	1	1	1.5	1	2	2	2	1	1	1.5	1.5	1	1.5	1.5	1	2	2	2	1.5	1.5	1.5	2	2	2	2	1.5
M1xP175	1.5	1.5	2	1.5	2	2	2	1	1.5	1.5	1.5	1.5	1.5	1.5	1.5	1	1.5	1	2	1.5	1	2	1	1	1	1.5	1	1.5	1.5	1.5	1.5	1	1.5	1.5	1	1.5	1.5	1	1.5	2	1	1.5	1	1.5	1.5	1.5	1.5	2	1
M1xP177	2	2	2	2	2	2	2	2	2	2	2	2	2	1	1	1.5	1	1.5	2	1	2	2	1	1	1	2	1	2	2	2	1	1	2	2	1	2	2	1	2	2	2	2	2	2	2	2	2	2	2
M1xP178	1.5	1.5	2	1.5	2	1.5	1.5	1	1.5	1.5	1.5	2	2	1	1	1.5	1	1.5	2	1.5	1	2	1	1.5	1.5	1.5	1.5	2	2	2	1	1	1.5	1.5	1	1.5	1.5	1	1.5	2	1.5	2	2	2	1.5	1.5	1.5	1	1.5
M1xP180	1	1	2	1	1.5	1.5	1.5	1.5	1.5	1.5	1.5	2	2	1	1	1.5	1	1.5	2	1.5	1.5	1.5	1	1.5	1.5	1.5	1.5	2	2	2	1	1	1.5	1.5	1	1.5	1.5	1	1.5	2	1.5	2	2	2	1.5	1.5	1.5	1.5	1.5
M1xP181	1.5	1.5	1.5	1.5	1	1.5	1.5	1	1.5	1.5	1.5	2	2	1.5	1.5	1.5	1	1	2	1.5	1.5	2	1	1.5	1.5	1.5	1.5	1.5	2	2	1	1	1.5	1.5	1	1.5	1.5	1	1.5	2	1.5	2	2	2	1	1	1	1	1.5
M1xP182	1.5	1.5	2	1.5	1.5	1.5	1.5	1.5	1.5	1.5	1.5	2	2	1	1	1.5	1	1.5	2	1.5	1.5	2	1	1.5	1.5	1	1.5	2	2	2	1	1	1	1	1	1	1	1	1	2	1.5	1.5	1.5	1.5	1.5	1.5	1.5	1.5	1
M1xP183	1.5	1.5	2	1.5	1.5	1.5	1.5	1.5	1.5	1.5	1.5	2	2	1	1	1.5	1	1.5	2	1.5	1.5	2	1	1.5	1.5	1	1.5	2	2	2	1	1	1	1	1	1	1	1	1	2	1.5	1.5	1.5	1.5	1.5	1.5	1.5	1.5	1
M1xP184	1	1	2	1	1	1	1	1	1	1	1	2	2	1.5	1.5	1	1.5	1.5	2	2	1	2	1	2	2	1	2	2	2	2	2	2	1	1	2	1	1	2	1	2	1	2	2	2	1.5	1.5	1.5	1.5	1
M1xP185	1	1	2	1	1	1	1	1	1	1	1	2	2	1	1	1.5	1	1.5	2	2	1	2	1	2	2	1	2	2	2	2	1	1	1	1	1	1	1	1	1	2	1	2	2	2	1	1	1	1	1
M1xP186	2	2	2	2	2	2	2	2	2	2	2	2	2	1.5	1.5	1	1.5	1.5	2	1	2	2	2	1	1	2	2	2	2	2	1.5	1.5	2	2	1	2	2	1.5	2	2	2	2	2	2	1	1	1	1.5	2
M1xP189	2	2	2	2	2	2	2	2	2	2	2	2	2	1	1	1.5	1	1.5	2	2	2	2	2	2	2	2	2	2	2	2	2	2	2	2	2	2	2	2	2	2	2	2	2	2	1	1	1	1	2
M1xP190	2	2	2	2	1	1	1	1	1	1	1	1	1	1	1	1.5	1	1.5	2	2	1	2	1	2	2	2	2	2	2	2	2	1	2	2	1	2	2	1	2	2	2	1	1	1	1	1	1	1	1
M1xP191	2	2	2	2	1.5	1.5	1.5	1	1	1	1	1	1	1	1	1.5	1	1.5	2	2	1	2	1	1.5	1.5	2	1.5	1.5	1	1	2	1	2	2	1	2	2	1	2	2	2	1.5	1.5	1.5	1	1	1	1	1.5
M1xP192	2	2	2	2	1	1	1	1	1	1	1	1	1	1	1	1.5	1	1.5	2	2	1	2	1	2	2	2	2	2	2	2	2	1	2	2	1	2	2	1	2	2	2	1	1	1	1	1	1	1	1
M1xP193	2	2	2	2	1	1	1	1	1	1	1	2	2	2	2	0.5	2	1.5	2	2	2	2	1	2	2	2	2	2	2	2	2	2	2	2	2	2	2	2	2	2	2	2	2	2	2	2	2	2	1.5
M1xP194	2	2	2	2	2	2	2	2	2	2	2	2	2	1	1	1.5	1	1.5	2	2	1	2	2	2	2	2	2	2	2	2	2	2	2	2	2	2	2	2	2	2	2	1	1	1	1	1	1	1	1
M1xP195	2	2	2	2	2	2	2	2	2	2	2	2	2	1	1	1.5	1	1.5	2	1	1	2	2	1	1	2	2	2	2	2	1.5	1.5	2	2	1	2	2	1.5	2	2	2	1	1	1	1	1	1	1.5	1
M1xP196	2	2	2	2	2	2	2	2	2	2	2	2	2	1.5	1.5	1	1.5	1.5	2	1.5	1	2	1.5	1.5	1.5	2	1.5	2	2	2	1.5	1.5	2	2	1.5	2	2	1.5	2	2	2	1	1	1	1.5	1.5	1.5	1.5	1
M1xP197	2	2	2	2	2	2	1	2	2	2	2	2	2	1	1	1	1	1.5	2	2	2	2	2	2	2	1	2	2	2	2	2	1	1	1	1	1	1	1.5	2	2	2	1	1	1	1.5	1.5	1.5	1.5	1
M1xP199	2	2	2	2	2	2	2	2	2	2	2	2	2	2	2	0.5	2	1.5	2	1.5	2	2	1	1	1	1	1	2	2	2	1	1	1	1	1	1	1	1	2	2	2	1	1	1	2	2	2	2	1
M1xP200	1	1	2	1	1	1	1	2	1	2	2	2	2	1	1	1.5	1	1.5	2	2	2	1	1	1	1	1	1	1	2	2	2	2	1	1	2	1	1	2	1	2	2	1	1	1	1	1	1	1	1
M1xP201	1	1	2	1	1	1	1	2	2	2	2	2	2	1	1	1.5	1	1.5	2	2	2	1	1	1	1	1	1	1	2	2	2	2	1	1	2	1	1	2	1	2	2	1	1	1	1	1	1	1	1
M1xP202	1.5	1.5	2	1.5	1.5	1.5	1.5	2	1.5	1.5	1.5	1.5	1.5	1	1	1.5	1	1.5	2	1.5	2	1.5	1	1	1	1.5	1	1.5	1.5	1.5	1.5	1.5	1.5	1.5	1.5	1.5	1.5	1.5	1.5	2	2	1.5	1	1.5	1.5	1.5	1.5	1.5	1.5
M1xP203	1	1	2	1	1	1	1	2	2	2	2	2	2	1	1	1.5	1	1.5	2	2	2	1	1	1	1	1	1	1	2	2	2	2	1	1	2	1	1	2	1	2	2	1	1	1	1	1	1	1	1
M1xP204	1.5	1.5	2	1.5	2	2	2	2	2	2	2	2	2	1	1	1.5	1	1.5	2	1	1	2	1	1	1	1.5	1	2	2	2	1	1	1.5	1.5	1	2	2	1	1.5	2	1	2	2	1.5	2	2	2	2	1
M1xP205	2	2	2	2	2	2	2	1	1	1	1	1	1	1	1	1.5	1	1.5	2	2	1	2	1	1	1	1	1	1	1	1	2	1	1	1	1	2	2	1	2	2	1	2	2	1	1	1	1	1	1
M1xP206	1	1	2	1	2	2	2	2	2	2	2	2	2	1	1	1.5	1	1.5	2	2	1	1	2	2	2	1	2	2	2	2	2	2	1	1	2	1	1	2	1	2	1.5	1	2	1	1	1	1	1	1
M1xP207	2	2	2	2	2	2	2	2	2	2	2	2	2	1	1	1.5	1	1.5	2	2	2	2	2	2	2	1	2	2	2	2	2	2	1	1	2	1	1	2	1	2	2	1	1	1	1	1	1	1	1
M1xP208	2	2	2	2	2	2	2	2	2	2	2	2	2	1	1	1.5	1	1.5	2	2	2	2	2	2	2	1	2	2	2	2	2	2	1	1	2	1	1	2	1	2	2	1	1	1	1	1	1	1	1
M1xP209	2	2	2	2	2	2	2	2	2	2	2	2	2	2	2	0.5	2	1.5	2	1	1	2	1	1	1	2	1	2	2	2	1	1	2	2	1	2	2	1	2	2	2	1	1	1	2	2	2	2	1
M1xP210	2	2	2	2	2	2	2	2	2	2	2	2	2	1.5	1.5	1	1.5	1.5	2	1	2	2	1	1	1	2	1	2	2	2	1	1	2	2	1	2	2	1	2	2	2	2	2	2	2	2	2	2	2
M1xP211	1.5	1.5	2	1.5	2	2	2	2	2	2	2	2	2	1	1	1.5	1	1.5	2	1	1.5	2	1	1	1	1.5	1	1.5	1.5	1.5	1.5	1	1.5	1.5	1	2	2	1	2	2	1.5	2	2	1.5	1.5	1.5	1.5	1	1.5
M1xP212	2	2	2	2	1.5	1.5	1.5	2	2	2	2	2	2	1.5	1.5	1.5	1	1	2	1.5	2	2	1	1	1	1.5	1	1.5	2	2	1.5	1.5	1.5	1.5	1.5	1.5	1.5	1.5	1.5	2	2	1.5	1.5	1.5	1.5	1.5	1.5	1.5	1.5
M1xP213	1.5	1.5	2	1.5	2	1.5	1.5	2	2	2	2	2	2	2	2	0.5	2	1.5	2	1.5	1.5	1.5	1	1.5	1.5	1	1.5	1.5	2	2	1.5	1.5	1	1	1.5	1.5	1.5	1.5	1.5	2	1.5	1.5	1.5	1	1.5	1.5	1.5	1.5	1
M1xP214	2	2	2	2	2	2	2	2	2	2	2	2	2	2	2	0.5	2	1.5	2	1	2	2	1	1	1	1	1	2	2	2	1	1	1	1	1	1	1	1	1.5	2	2	1	1	1	2	2	2	2	1
M1xP215	1	1	2	1	1	1	1	1	1	1	1	2	2	2	2	0.5	2	1.5	2	2	1	2	1	2	2	1	2	2	2	2	2	2	1	1	2	2	2	2	2	2	1	2	2	1	2	2	2	2	1
M1xP216	2	2	2	2	1.5	1.5	2	1.5	1.5	1.5	1.5	1.5	1.5	1.5	1.5	1	1.5	1.5	2	2	2	2	2	2	1.5	1.5	2	2	2	1.5	2	2	1.5	1.5	1.5	1.5	1.5	2	1.5	2	1	1.5	1.5	1.5	1.5	1.5	1.5	1.5	1.5
M1xP217	1.5	1.5	2	1.5	2	2	2	2	2	2	2	2	2	2	2	0.5	2	1.5	2	1.5	2	1.5	2	1.5	1.5	2	1.5	2	2	2	1.5	1.5	2	2	1.5	2	2	1.5	2	2	2	2	2	2	1.5	1.5	1.5	1.5	2
M1xP219	1.5	1.5	2	1.5	2	2	2	2	2	2	2	2	2	1.5	1.5	1	1.5	1.5	2	1.5	1	1.5	2	1.5	1.5	1.5	1.5	2	2	2	1.5	1.5	1.5	1.5	1.5	1.5	1.5	1.5	1.5	2	2	1.5	1.5	1.5	1.5	1.5	1.5	1.5	1.5
M1xP220	1.5	1.5	2	1.5	1.5	1.5	1.5	2	2	2	2	2	2	2	2	0.5	2	1.5	2	1.5	1	1.5	1	1	1	1.5	1	1	2	2	1.5	1.5	1.5	1.5	1.5	1.5	1.5	1.5	1.5	1.5	2	1	1	1	1	1	1	1	1
M1xP221	1.5	1.5	2	1.5	1.5	1.5	1.5	1.5	1.5	1.5	1.5	2	2	1	1	1.5	1	1.5	2	1.5	2	1.5	1	1.5	1.5	1	1.5	2	2	2	1.5	1.5	1	1	1.5	1	1	1.5	1.5	2	2	1	1	1	2	2	2	2	1
M1xP222	2	2	2	2	1.5	1.5	1.5	1.5	1.5	1.5	1.5	2	2	1.5	1.5	1	1.5	1.5	2	2	1	2	1	2	2	2	2	2	2	2	1.5	1.5	2	2	1.5	2	2	1.5	1.5	2	1.5	1.5	1.5	1.5	1	1	1	1	1
M1xP223	1	1	2	1	2	2	2	2	2	2	2	2	2	1	1	1.5	1	1.5	2	2	2	1	1.5	1.5	1.5	2	1.5	2	2	2	1.5	1.5	2	2	1.5	2	2	1.5	2	2	2	2	2	2	1.5	1.5	1.5	1.5	2
M1xP224	1.5	1.5	2	1.5	2	2	2	2	2	2	2	2	2	1.5	1.5	1	1.5	1.5	2	2	2	1.5	2	2	2	1.5	2	2	2	2	2	2	1.5	1.5	2	1.5	1.5	2	1.5	2	2	1.5	1	1.5	1	1	1	1	1.5
M1xP225	1.5	1.5	2	1.5	2	2	2	2	2	2	2	2	2	2	2	0.5	2	1.5	2	2	2	1.5	2	2	2	1.5	2	2	2	2	2	2	1.5	1.5	2	1.5	1.5	2	2	2	2	1.5	1.5	1.5	1	1	1	1	1.5
M1xP226	2	2	2	2	1.5	1.5	1.5	1.5	1.5	1.5	1.5	1.5	1.5	1.5	1.5	1.5	1	1	2	1.5	1	2	1	1.5	1.5	2	1.5	1.5	2	2	1.5	1.5	2	2	1.5	2	2	1.5	2	2	2	1.5	1.5	1	1.5	1.5	1.5	1.5	1.5
M1xP228	2	2	2	2	2	2	2	2	2	2	2	2	2	2	2	1.5	1	0.5	2	1	2	2	1	1	1	1	1	2	2	2	1	1	1	1	1	1	1	1	2	2	2	2	2	2	2	2	2	2	2
M1xP229	2	2	2	2	2	2	2	2	2	2	2	2	2	1.5	1.5	1.5	1	1	2	1	2	2	1	1	1	2	1	2	2	2	1	1	2	2	1	2	2	1	2	2	2	2	2	2	2	2	2	2	2
M1xP230	2	2	2	2	1	1	1	1	1	1	1	1	1	2	2	1.5	1	0.5	2	2	2	2	1	2	2	2	2	2	2	2	2	1	2	2	1	2	2	1	2	2	2	2	2	2	1	1	1	1	2
M1xP231	2	2	1.5	2	2	2	2	2	1	2	2	2	2	1.5	1.5	1	1.5	1.5	1.5	1	2	2	1	1	1	1.5	1	1.5	2	2	1	1	1.5	1.5	1	1.5	1.5	1	1.5	1.5	1	2	2	2	1.5	1.5	1	2	1.5
M1xP233	2	2	2	2	2	2	2	1.5	1.5	1.5	1.5	1.5	1.5	2	2	0.5	2	1.5	2	1.5	1.5	2	1	1.5	1.5	1.5	1.5	2	1.5	1.5	1	1.5	1.5	1.5	1	1.5	1.5	1	2	2	2	1	1	1	2	2	2	2	1
M1xP234	2	1	1.5	1	2	2	1	2	2	1	1	2	2	1.5	1.5	1	1.5	0.5	1.5	1.5	1.5	2	1	1	1	1	1	1.5	1	1.5	1.5	1	2	2	1.5	1	2	1	1.5	1.5	2	1.5	1	1.5	1.5	1.5	1.5	1.5	1.5
M1xP236	2	2	2	2	1.5	1.5	1.5	2	2	2	2	2	2	2	2	1.5	1	0.5	2	1.5	1.5	2	1	1	1	2	1	1.5	2	2	1.5	1.5	2	2	1.5	2	2	1.5	2	2	2	1.5	1	1.5	1	1.5	1.5	1.5	1.5
M1xP239	2	2	2	2	1	1	1	2	2	2	2	2	2	1.5	1.5	1.5	1	1	2	2	2	2	1	1	1	2	1	1	2	2	2	2	2	2	2	2	2	2	2	2	2	2	2	2	1	1	1	1	2
M1xP240	2	2	2	2	1	1	1	1	1	1	1	1	1	1	1	1.5	1	1.5	2	2	2	2	1	2	2	2	2	2	1	1	1	2	2	2	1	2	2	1	2	2	2	2	2	2	2	2	2	2	2
M1xP241	2	2	2	2	2	2	2	1.5	1.5	1.5	1.5	1.5	1.5	1.5	1.5	1	1.5	1.5	2	2	1	2	1.5	2	2	2	2	2	1.5	1.5	1.5	2	2	2	1.5	2	2	1.5	2	2	2	1	1	1	1.5	1.5	1.5	1.5	1
M1xP242	2	2	1	2	2	2	2	2	2	2	2	2	2	2	2	0.5	2	1.5	1	1	1	2	1	1	1	2	1	1	2	2	1	1	2	2	1	2	2	1	2	1	2	1	1	1	1	1	1	1	1
M1xP243	2	2	2	2	1.5	1.5	1.5	1.5	1.5	1.5	1.5	1.5	1.5	1	1	1.5	1	1.5	2	1.5	2	2	1	1.5	1.5	2	1	2	1.5	1.5	1.5	1.5	2	2	1.5	2	2	1.5	2	2	2	1.5	1.5	1	1.5	1.5	1.5	1	1.5
M1xP244	2	2	2	2	1	1	1	1	1	1	1	1	1	2	2	0.5	2	1.5	2	2	2	2	1	2	2	2	2	2	1	1	1	2	2	2	1	2	2	1	2	2	2	2	2	2	2	2	2	2	2
M1xP245	2	2	2	2	1	1	1	1	1	1	1	1	1	2	2	0.5	2	1.5	2	2	2	2	1	2	2	2	2	2	1	1	1	2	2	2	1	2	2	1	2	2	2	2	2	2	2	2	2	2	1
M1xP246	2	1.5	2	1	1	1.5	1.5	2	1.5	1.5	1.5	1.5	1.5	2	2	0.5	2	1.5	2	1.5	2	1.5	1	1.5	1.5	1.5	1.5	2	1.5	1.5	1	1.5	1.5	1	1.5	1.5	2	1.5	2	1.5	2	1	1	2	1.5	1.5	1.5	1.5	1
M1xP248	2	2	2	2	1	1	1	1	1	1	1	1	1	2	2	0.5	2	1.5	2	2	2	2	1	2	2	2	2	2	1	1	1	2	2	2	1	2	2	1	2	2	2	2	2	2	2	2	2	2	1
M1xP249	2	2	2	2	1	1	1	1	1	1	1	1	1	2	2	0.5	2	1.5	2	2	2	2	1	2	2	2	2	2	1	1	1	2	2	2	1	2	2	1	2	2	2	2	2	2	2	2	2	2	1
M1xP250	2	2	2	2	1	1	1	1	1	1	1	1	1	2	2	0.5	2	1.5	2	2	2	2	1	2	2	2	2	2	1	1	1	2	2	2	1	2	2	1	2	2	2	2	2	2	2	2	2	2	1
M1xP251	2	2	2	2	1	1	1	1	1	1	1	1	1	2	2	0.5	2	1.5	2	2	2	2	1	2	2	2	2	2	1	1	1	2	2	2	1	2	2	1	2	2	2	2	2	2	2	2	2	2	1
M1xP252	2	2	2	2	1	1	1	1	1	1	1	1	1	2	2	0.5	2	1.5	2	2	2	2	1	2	2	2	2	2	1	1	1	2	2	2	1	2	2	1	2	2	2	2	2	2	2	2	2	2	1
M1xP253	2	2	2	2	2	2	2	2	2	2	2	2	2	1	1	1.5	1	1.5	2	2	1	2	2	2	2	2	2	2	2	2	2	2	2	2	2	2	2	2	2	2	2	1	1	1	1	1	1	1	1
M1xP254	2	2	2	2	2	2	2	2	2	2	2	2	2	2	2	0.5	2	1.5	1	2	1	2	2	2	2	2	2	2	2	2	2	1	2	2	2	2	2	1	2	2	2	1	1	1	1	1	1	1	1.5
M1xP255	2	2	2	2	1	1	1	1	1	1	1	2	2	2	2	0.5	2	1.5	2	2	2	2	1	2	2	2	2	2	2	2	1.5	1.5	2	2	1.5	2	2	1.5	2	2	2	2	2	2	2	2	2	2	2
M1xP256	2	2	2	2	1	1	1	1	1	1	1	2	2	2	2	0.5	2	1.5	2	2	2	2	1	2	2	2	2	2	2	2	2	2	2	2	2	2	2	2	2	2	2	2	2	2	2	2	2	2	2
M1xP257	1.5	1.5	2	1.5	2	2	2	2	2	2	2	2	2	1.5	1.5	1	1.5	1.5	2	1	1.5	1.5	1	1	1	1.5	1	2	2	2	1	1	1.5	1.5	1	1.5	1.5	1	1.5	2	2	1	1	1	2	2	2	2	1
M1xP258	1	1	2	1	2	2	2	2	2	2	2	2	2	1.5	1.5	1	1.5	1.5	2	1	2	1	1	1	1	1	1	2	2	2	1	1	1	1	1	1	1	1	1	2	2	1	1	1	2	2	2	2	1
M1xP259	1	1.5	2	1.5	1	1	1	1	1	1	1	1.5	1.5	2	2	1.5	1	0.5	2	2	2	1.5	1	2	2	1.5	2	2	2	2	1.5	1	1.5	1	1	1.5	2	1	1	2	1	2	2	2	1	1	1	1	1
M1xP260	1	1	2	1	1	1	1	1	1	1	1	1	1	2	2	0.5	2	1.5	2	2	2	1	1	2	2	1	2	2	2	2	1.5	1	1	1	1	1	1	1	1	2	2	1	1	1	1	1	1	1	1
M1xP262	2	2	2	2	2	2	2	2	2	2	2	2	2	2	2	0.5	2	1.5	1	1	2	2	1	1	1	2	1	1	2	2	1	1	2	2	1	2	2	1	2	1	2	2	2	2	1	1	1	1	2
M1xP263	2	2	2	2	1	1	1	1	1	1	1	2	2	2	2	0.5	2	1.5	2	2	2	2	1	2	2	2	2	2	2	2	1.5	1.5	2	2	1.5	2	2	1.5	2	2	2	2	2	2	2	2	2	2	2
M1xP264	2	2	2	2	1.5	1.5	1.5	1.5	1.5	1.5	1.5	2	2	1	1	1.5	1	1.5	2	1.5	2	2	1	1.5	1.5	1.5	1.5	1.5	2	2	1.5	1.5	1.5	1.5	1.5	2	2	1.5	2	1	2	2	2	2	1.5	1.5	1.5	1	2
M1xP265	2	2	2	2	1	1	1	1	1	1	1	2	2	2	2	0.5	2	1.5	2	2	2	2	1	2	2	1.5	2	2	2	2	1.5	1.5	1.5	1.5	1.5	2	2	1.5	2	2	2	2	2	2	2	2	2	2	2
M1xP266	2	2	2	2	1	1.5	1	1	1	1	1	2	2	2	2	0.5	2	1.5	2	2	2	2	1	2	2	2	2	2	2	2	1.5	1.5	2	2	1.5	2	2	1.5	2	2	2	2	2	2	2	2	2	2	2
M1xP268	2	2	2	2	2	2	2	2	2	2	2	2	2	1.5	1.5	1	1.5	1.5	2	1	2	2	1	1	1	2	1	2	2	2	1	1	2	2	1	2	2	1	2	2	2	2	2	2	2	2	2	2	2
M1xP269	2	2	2	2	1.5	1.5	1.5	1.5	1.5	1.5	1.5	2	2	1.5	1.5	1	1.5	1.5	2	1.5	2	2	1	1.5	1.5	2	1.5	2	2	2	1.5	1.5	2	2	1.5	2	2	1.5	2	2	2	2	2	2	2	2	2	2	2
M1xP270	2	2	2	2	1.5	1.5	1.5	1.5	1.5	1.5	1.5	2	2	1.5	1.5	1	1.5	1.5	2	2	2	2	1	2	2	2	2	2	2	2	1.5	1.5	2	2	1.5	2	2	1.5	2	2	2	2	2	2	2	2	2	2	2
M1xP271	2	2	1.5	2	1.5	1.5	1.5	1.5	1.5	1.5	1.5	2	2	2	2	0.5	2	1.5	1.5	1.5	1.5	2	1	1.5	1.5	2	1.5	1.5	2	2	1	1	2	2	1	2	2	1	2	1.5	2	1.5	1.5	1.5	1	1	1	1	1.5
M1xP272	2	2	2	2	1.5	1.5	1.5	1.5	1.5	1.5	1.5	2	2	2	2	0.5	2	1.5	2	1.5	2	2	1	1.5	1.5	2	1.5	2	2	2	1	1	2	2	1	2	2	1	2	2	2	2	2	2	1.5	1.5	1.5	1.5	2
M1xP273	2	2	2	2	2	2	2	2	2	2	2	2	2	1	1	1.5	1	1.5	1.5	1	1.5	2	1	1	1	2	1	1.5	2	2	1	1	2	2	1	2	2	1	1.5	1.5	1.5	2	2	2	1.5	1.5	1.5	1.5	1.5
M1xP274	2	2	2	2	2	2	2	2	2	2	2	2	2	1.5	1.5	1	1.5	1.5	1.5	1	1	2	1	1	1	2	1	1	2	2	1	1	2	2	1	2	2	1	1	1	1	2	2	2	1	1	1	1	1
M1xP275	2	2	2	2	2	2	2	2	2	2	2	2	2	1.5	1.5	1	1.5	1.5	1.5	1	1	2	1	1	1	2	1	1	2	2	1	1	2	2	1	2	2	1	1	1	1	2	2	2	1	1	1	1	1
M1xP276	2	2	2	2	1.5	1.5	1.5	2	2	2	2	2	2	2	2	0.5	2	1.5	2	2	2	2	1.5	1.5	1.5	1	1.5	1.5	2	2	2	2	1	1	2	1	1	2	2	2	2	1	1	1	1	1	1	1	1
M1xP279	2	2	2	2	2	2	2	2	2	2	2	2	2	1.5	1.5	1	1.5	1.5	2	2	2	2	2	2	2	1	2	2	2	2	2	2	1	1	2	1	1	2	2	2	2	1	1	1	1	1	1	1	1
M1xP280	2	2	2	2	2	2	2	2	2	2	2	2	2	1	1	1.5	1	1.5	2	2	2	2	2	2	2	1	2	2	2	2	2	2	1	1	2	1	1	2	2	2	2	1	1	1	1	1	1	1	1
M1xP281	2	2	2	2	1.5	1.5	1.5	1.5	1.5	1.5	1.5	1.5	1.5	1.5	1.5	1	1.5	1.5	2	2	2	2	1	2	2	1	2	2	1.5	1	1.5	2	1	1	1.5	1	1	1.5	2	2	2	1	1	1	1.5	1	2	1	1
M1xP283	1.5	1.5	1.5	1.5	1.5	1.5	1.5	1.5	1.5	1.5	1.5	2	2	1.5	1.5	1	1.5	1.5	1.5	1.5	1.5	1.5	1	1.5	1.5	2	1.5	1.5	2	2	1.5	1.5	2	2	1.5	2	2	1.5	2	1.5	2	1.5	1.5	1.5	1.5	1.5	1.5	1.5	1.5
M1xP284	1.5	1.5	2	1.5	1	1	1	1	1	1	1	1	1	1.5	1	1.5	1	0.5	2	2	2	2	1	2	2	2	2	2	1	1	1	2	2	2	1	2	2	1	2	2	2	2	2	2	2	2	2	2	2
M1xP285	1.5	1.5	2	1.5	2	1.5	1.5	2	1	1.5	1.5	2	2	1.5	1.5	1	1.5	1	2	1.5	2	1.5	1	1.5	1.5	1	1.5	2	2	2	1	1	1	1	1	1	1	1	1	2	2	1	1	1	1.5	2	1	2	1
M1xP287	2	2	2	2	1	1	1	2	2	2	2	2	2	2	2	0.5	2	1.5	2	2	1	2	1	1	1	2	1	1	2	2	2	2	2	2	2	2	2	2	1.5	2	1	2	2	2	1	1	1	1	1.5
M1xP288	2	2	2	2	1.5	1.5	1.5	2	2	2	2	2	2	2	2	1	2	1	2	1.5	1.5	2	1	1	1	1.5	1	1.5	2	2	1.5	1.5	1.5	1.5	1.5	1.5	1.5	1.5	1	2	1.5	1.5	1.5	2	1.5	1.5	1.5	1.5	1
M1xP289	2	2	1	2	1	1	1	1	1	1	2	2	2	2	2	1.5	1	0.5	2	2	1	2	1	1	1	2	1	1	2	2	1	1	2	2	1	2	1	1	2	2	2	1	1	1	1	1	1	1	1
M1xP290	1	1	1	1	1	1	1	1	1	1	2	2	2	2	2	1.5	1	0.5	2	2	2	1	1	1	1	2	1	1	2	2	1	1	2	2	1	2	2	1	2	2	2	2	2	2	1	1	1	1	2
M1xP291	1	1	2	1	1	1	1	1	1	1	1	2	2	2	2	0.5	2	1.5	2	2	1	2	1	2	2	1	2	2	2	2	1	1	1	1	1	2	2	1	2	2	1	2	2	1	1	1	1	1	1
M1xP292	1	1	2	1	2	2	2	1	1	1	1	1	1	2	2	0.5	2	1.5	2	2	1	2	1	1	1	1	1	1	1	1	2	1	1	1	1	2	2	1	2	2	1	2	2	1	1	1	1	1	1
M1xP293	2	2	2	2	1.5	1.5	1.5	1	1	1	1	1	1	2	2	1.5	1	0.5	2	2	1	2	1	1.5	1.5	2	1.5	1.5	1	1	1.5	1.5	2	2	1	2	2	1	1	2	1	2	2	2	1.5	1.5	1.5	1.5	1
M1xP294	2	2	2	2	1.5	1.5	1.5	1	1	1	1	1.5	1.5	2	2	1	2	1	2	2	1.5	2	1	1.5	1.5	2	1.5	1.5	1.5	1.5	1.5	1	2	2	1	2	2	1	1.5	2	1.5	2	2	2	1	1	1	1	1.5
M1xP295	2	2	2	2	1	1	1	1	1	1	1	1.5	1.5	2	2	0.5	2	1.5	2	1.5	1.5	2	1.5	2	2	2	2	2	2	2	1.5	1	2	2	1	2	1.5	1.5	2	2	2	1.5	1.5	1.5	1	1	1	1	1.5
M1xP296	2	2	2	2	1	1	1	1	1	1	1	1.5	1.5	2	2	0.5	2	1.5	2	1.5	1	2	1.5	2	2	2	2	2	2	2	1.5	1	2	2	1	2	1	1.5	2	2	2	1	1	1	1	1	1	1	1
M1xP297	1.5	1.5	1	1.5	1	1	1	1	1	1	2	2	2	2	2	0.5	2	1.5	2	2	2	1.5	1	1	1	1.5	1	1	2	2	1	1	1.5	1.5	1	1.5	1.5	1	1.5	2	2	1.5	1.5	2	1	1	1	1	1.5
M1xP299	1.5	1.5	2	1.5	2	2	2	2	2	2	2	2	2	1.5	1.5	1	1.5	1.5	2	2	2	2	2	2	2	1.5	2	2	2	2	2	2	1.5	1.5	2	1.5	1	2	2	2	2	1.5	1	1	1	1	1	1	1
M1xP300	1.5	1.5	2	1.5	1.5	1.5	1.5	1	1.5	1.5	1.5	1.5	1.5	2	2	0.5	2	1.5	2	2	2	1.5	1	2	2	1	2	2	2	2	2	1.5	1	1	1.5	1	1	1.5	1.5	2	2	1	1	1	1	1	1	1	1
M1xP302	2	2	2	2	1	1	1	1	1	1	1	1	1	1	1	1.5	1	1.5	2	1	1.5	2	1	1	1	1.5	1	1	1	1	2	1	1.5	1.5	1	2	2	1	2	2	1.5	2	2	1.5	1	1	1	1	1.5
M1xP303	2	2	2	2	2	2	2	2	2	2	2	2	2	2	2	0.5	2	1.5	2	1	2	2	2	2	2	1	2	2	2	2	2	2	1	1	2	1	1	2	1	2	2	1	1	1	2	2	2	2	1
M1xP304	1	1	2	1	2	2	2	2	2	2	2	2	2	2	2	0.5	2	1.5	2	2	1	1	1	1	1	1	1	1	1	1	2	1	1	1	1	1	1	1	1	2	2	1	1	2	1	1	1	1	1
M1xP305	2	2	1.5	2	2	2	2	2	1	1.5	1.5	1.5	1.5	1	1	1.5	1	1.5	2	2	1.5	2	2	1	1	1.5	2	1.5	2	1.5	2	1.5	1.5	1.5	1	1.5	1	1.5	2	1	2	1	1	1	1	1	1	1	1
M1xP307	1	1	2	1	1	1	1	1	1	1	1	2	2	1	1	1.5	1	1.5	2	1.5	1	1	1	2	2	1	2	2	2	2	1	1	1	1	1	1	1	1	1	2	2	1	1	2	1	1	1	1	1
M1xP308	1	1	2	1	1.5	1.5	1.5	1.5	1.5	1.5	1.5	2	2	1	1	1.5	1	1.5	2	1.5	1	1	1	1.5	1.5	1	1.5	1.5	1.5	1.5	1.5	1	1	1	1	1	1	1	1	2	2	1	1	2	1	1	1	1	1
M1xP309	1	1	1	1	2	2	2	2	2	2	2	2	2	2	2	0.5	2	1.5	1.5	1	2	1	1	1	1	1	1	1	2	2	1	1	1	1	1	1	1	1	1	1.5	1	2	2	2	1	1	1	1	1
M1xP310	1	1	1.5	1	1.5	1.5	1.5	1.5	1.5	1.5	1.5	2	2	1	1	1.5	1	1.5	1.5	1.5	2	1	1	1.5	1.5	1	1.5	1.5	2	2	1	1	1	1	1	1	1	1	1	1.5	1	2	2	2	1	1	1	1	1
M1xP312	2	2	2	2	1	1	1	1	1	1	1	2	2	2	2	0.5	2	1.5	2	1.5	2	2	1	2	2	2	2	2	2	2	1	1	2	2	1	2	2	1	2	2	2	2	2	2	1	1	1	1	2
M1xP313	2	2	2	2	1.5	1.5	1.5	1.5	1.5	1.5	1.5	2	2	1.5	1.5	1	1.5	1.5	2	1.5	2	2	1	1.5	1.5	2	1.5	2	2	2	1	1	2	2	1	2	2	1	2	2	2	2	2	2	1.5	1.5	1.5	1.5	2
M1xP315	2	2	2	2	1	1	1	1	1	1	1	2	2	2	2	0.5	2	1.5	2	1.5	2	2	1	2	2	2	2	2	2	2	1	1	2	2	1	2	2	1	2	2	2	2	2	2	1	1	1	1	2
M1xP316	2	2	2	2	1	1	1	1	1	1	1	2	2	2	2	0.5	2	1.5	2	2	2	2	1	2	2	2	2	2	2	2	1	1	2	2	1	2	2	1	2	2	2	2	2	2	1	1	1	1	2
M1xP317	2	2	2	2	1.5	1.5	1.5	1.5	1.5	1.5	1.5	2	2	2	2	0.5	2	1.5	2	1.5	2	2	1	1.5	1.5	2	1.5	1.5	2	2	1	1	2	2	1	2	2	1	2	1.5	2	2	2	2	1	1	1	1	2
M1xP318	2	2	2	2	1	1	1	1	1	1	1	2	2	2	2	0.5	2	1.5	2	2	2	2	1	2	2	2	2	2	2	2	1	1	2	2	1	2	2	1	2	2	2	2	2	2	1	1	1	1	2
M1xP319	2	2	2	2	1	1	1	1	1	1	1	2	2	2	2	0.5	2	1.5	2	1.5	2	2	1	2	2	2	2	2	2	2	1	1	2	2	1	2	2	1	2	2	2	2	2	2	1	1	1	1	2
M1xP320	2	2	2	2	1	1	1	2	2	2	2	2	2	2	2	0.5	2	1.5	2	2	2	2	1	1	1	2	1	1	2	2	2	2	2	2	2	2	2	2	2	2	2	2	2	2	1	1	1	1	2
M1xP321	1.5	1.5	2	1	1	1	1	1	1	1	1	2	2	2	2	0.5	2	1.5	2	1	2	1.5	1	1	1	1.5	1	1	1	1	1.5	1	1	1.5	1	1.5	1.5	1	1.5	2	2	1.5	1	2	1	1	1	1	1.5
M1xP322	2	2	2	2	2	2	2	2	2	2	2	2	2	2	2	0.5	2	1.5	2	1	2	2	1	1	1	2	1	1	2	2	1	1	2	2	1	2	2	1	2	1	2	2	2	2	1	1	1	1	2
M1xP325	1.5	1.5	2	1.5	2	2	2	2	1	2	2	2	2	2	2	0.5	2	1.5	2	1	2	1.5	1	1.5	1.5	2	1.5	1	2	2	1	1	2	2	1.5	2	2	1.5	1	1	1	1.5	1.5	2	1.5	1.5	1	1.5	1
M1xP327	2	1.5	2	1.5	1.5	1.5	1.5	1.5	1.5	1.5	1.5	1.5	1.5	2	2	0.5	2	1	2	2	2	2	1	1.5	1.5	1.5	1.5	1.5	1.5	1.5	1.5	1	1.5	1.5	1	1.5	1	1	1.5	2	1	1.5	1	2	1	1	1	1	1.5
M1xP330	2	2	2	2	1	1	1	1	1	1	1	2	2	2	2	0.5	2	1.5	2	1.5	2	2	1	2	2	2	2	2	2	2	1	1	2	2	1	2	2	1	2	2	1	1	1	2	1	1	1	1	1
M1xP331	2	2	2	2	1	1	1	1.5	1.5	1.5	1.5	2	2	2	2	0.5	2	1.5	2	2	2	2	1	1.5	1.5	2	1.5	1.5	2	2	1.5	1.5	2	2	1.5	2	2	1.5	2	2	2	2	2	2	1	1	1	1	2
M1xP332	2	2	2	2	1.5	1.5	1.5	1.5	1.5	1.5	1.5	1	1.5	2	2	0.5	2	1	2	2	2	2	1	1.5	1.5	2	1.5	1.5	1.5	1.5	1.5	1	2	2	1	2	2	1	1.5	2	1.5	1.5	1.5	2	1	1	1	1.5	1.5
M1xP335	1	1	2	1	2	2	2	2	2	2	2	2	2	2	2	0.5	2	1.5	2	2	2	1	1	1	1	2	1	1	1	1	2	1	2	2	1	2	2	1	2	2	2	2	2	2	1	1	1	1	2
M1xP336	1.5	1.5	2	1.5	2	2	2	2	2	2	2	2	2	2	2	0.5	2	1.5	2	1.5	2	1.5	1	1	1	1.5	1	1	1	1	1.5	1	1.5	1.5	1	1.5	1.5	1	1.5	2	1.5	1.5	1.5	2	1	1	1	1	1.5
M1xP338	1.5	1.5	2	1.5	2	2	2	2	2	2	1.5	1.5	1.5	2	2	0.5	2	1.5	2	1.5	2	1.5	1	1	1	1.5	1	1	1	1	1.5	1	1.5	1.5	1	1.5	1.5	1	1.5	2	1.5	2	2	2	1	1	1	1	1.5
M1xP339	2	2	2	2	1.5	1.5	1.5	1.5	1.5	1.5	1.5	1.5	1.5	2	2	0.5	2	1.5	2	1.5	2	2	1	1	1	2	1	1	1	1	1.5	1	2	2	1	2	2	1	2	2	2	2	2	2	1	1	1	1	2
M1xP340	2	2	2	2	2	2	2	2	2	2	2	2	2	1	1	1.5	1	1.5	2	1.5	2	2	1.5	1.5	1.5	1	1.5	2	2	2	1.5	1.5	1	1	1.5	1	1	1.5	1	2	1	2	2	2	1.5	1.5	1.5	1.5	1
M1xP341	2	2	2	2	1	1	1	1	1	1	1	2	2	2	2	0.5	2	1.5	2	2	2	2	1	2	2	2	2	2	2	2	1	1	2	2	1	2	2	1	2	2	2	2	2	2	1	1	1	1	2
M1xP342	1.5	1.5	2	1.5	1.5	1.5	1.5	1.5	1.5	1.5	1.5	2	2	1.5	1.5	1	1.5	1.5	2	2	2	1.5	1	1.5	1.5	1.5	1.5	1.5	1.5	1.5	1.5	1	1.5	1.5	1	1.5	1.5	1	1.5	2	1.5	2	2	2	1	1	1	1	1.5
M1xP343	1.5	1.5	2	1.5	2	2	2	2	2	2	1	1	1	2	2	0.5	2	1.5	2	1	2	1.5	1	1	1	1.5	1	1	1	1	2	1	1.5	1.5	1	1.5	1.5	1	1.5	2	1.5	2	2	2	1	1	1	1	1.5
M1xP345	1	1.5	1.5	1.5	1	1.5	1.5	2	1.5	1.5	1.5	1.5	1.5	1.5	1.5	1	1.5	1.5	1.5	1	2	1.5	1	1.5	1.5	1.5	1.5	1	1.5	1.5	1.5	1.5	1.5	1.5	1.5	1.5	1.5	1.5	1.5	1	1.5	2	2	2	1	1	1	1	1.5
M1xP347	2	2	2	2	2	2	2	2	2	2	2	2	2	2	2	0.5	2	1.5	2	1.5	2	2	1	1	1	2	1	1	1	1	1.5	1	2	2	1	2	2	1	2	2	2	2	2	2	1	1	1	1	2
M1xP348	2	2	2	2	2	2	2	2	2	2	2	2	2	2	2	0.5	2	1.5	2	1.5	2	2	1	1	1	2	1	1	1	1	1.5	1	2	2	1	2	2	1	2	2	2	2	2	2	1	1	1	1	2
M1xP350	1.5	1.5	2	1	1	1	1	2	1.5	1.5	1.5	2	2	2	2	0.5	2	1.5	2	1.5	2	1.5	1	1.5	1.5	1.5	1.5	1.5	2	2	1.5	1.5	1	1.5	1.5	1.5	1.5	1.5	1	2	1	1.5	1.5	2	1	1	1	1	1
M1xP352	2	2	2	2	1.5	1.5	1.5	1.5	1.5	1.5	1.5	2	2	1	1	1.5	1	1.5	2	2	2	2	1	1.5	1.5	2	1.5	1.5	1.5	1.5	1.5	1	2	2	1	2	2	1	2	2	2	2	2	2	1	1	1	1	2
M1xP353	1	1	1	1	2	1.5	1.5	2	1	1.5	1.5	1	1.5	1	1	1	1	1.5	2	1.5	2	1	1	1.5	1.5	1.5	1	1	1.5	1	1.5	1	1.5	1.5	1.5	1.5	1.5	1	1.5	2	1	2	2	2	1	1	1	1	1
M1xP356	1	1	2	1	2	2	2	2	2	2	2	2	2	2	2	0.5	2	1.5	2	2	2	1	1	1	1	1	1	1	1	1	2	1	1	1	1	1	1	1	1	2	1	2	2	2	1	1	1	1	1
M1xP357	1	1	2	1	2	2	2	2	2	2	2	2	2	2	2	0.5	2	1.5	2	2	2	1	1	1	1	1	1	1	1	1	2	1	1	1	1	1	1	1	1	2	1	2	2	2	1	1	1	1	1
M1xP359	1	1	2	1	1	1	1	1	1	1	1	2	2	2	2	0.5	2	1.5	2	1.5	2	1	1	1.5	1.5	1	1.5	1.5	1.5	1.5	1.5	1	1	1	1	1	1	1	1	2	2	1	1	1	1	1	1	1	1
M1xP360	1	1	2	1	2	2	2	2	2	2	2	2	2	2	2	0.5	2	1.5	2	2	2	1	1.5	2	2	1	2	2	2	2	1.5	1.5	1	1	1.5	1	1	1.5	1	2	2	1	1	1	1.5	1.5	1.5	1.5	1
M1xP361	1	1	2	1	1	1	1	1	1	1	1	2	2	2	2	0.5	2	1.5	2	1	2	1	1	1	1	1	1	1	1	1	2	1	1	1	1	1	1	1	1	2	2	1	1	1	1	1	1	1	1
M1xP364	1	1	2	1	2	2	2	2	2	2	1	1	1	2	2	0.5	2	1.5	2	1	2	1	1	1	1	1.5	1	1	1	1	2	1	1.5	1.5	1	1.5	1.5	1	1.5	2	2	2	2	2	1	1	1	1	1.5
M1xP365	1.5	1.5	2	1.5	2	2	2	1	2	1	1	1	1	2	2	0.5	2	1.5	2	1	2	1.5	1	1	1	1.5	1	1	1	1	2	1	1.5	1.5	1	1.5	1.5	1	1.5	2	1	2	2	2	1	1	1	1	1.5
M1xP366	2	2	1	2	1	1	1	1	1	1	1	1	1	2	2	0.5	2	1.5	1	1	2	2	2	2	2	2	2	2	2	2	2	2	2	2	2	2	2	2	2	2	2	2	2	2	1	1	1	1	2
M1xP367	2	2	1	2	1	1	1	1	1	1	1	1	1	2	2	0.5	2	1.5	1	1	2	2	2	2	2	2	2	2	2	2	2	2	2	2	2	2	2	2	2	2	2	2	2	2	1	1	1	1	2
M1xP368	1	1	2	1	1	1	1	1	1	1	1	2	2	2	2	0.5	2	1.5	2	2	1.5	2	1	2	2	2	2	2	2	2	1	1	1.5	1.5	1	2	2	1	2	2	1.5	2	2	2	1	1	1	1	1.5
M1xP369	2	2	2	2	1	1	1	1	1	1	1	2	2	2	2	0.5	2	1.5	2	2	2	2	1	2	2	2	2	2	2	2	1	1	2	2	1	2	2	1	2	2	2	2	2	2	1	1	1	1	2
M1xP370	1	1.5	1.5	1.5	1	1	1	1	1	1	1	1.5	1.5	2	2	0.5	2	1.5	2	1	2	2	2	2	2	2	2	2	2	2	1.5	1.5	1.5	1.5	1	2	2	1.5	2	2	1	2	2	2	1	1	1	1	1.5
M1xP371	1.5	1.5	1.5	1.5	1.5	1.5	1.5	1.5	1.5	1.5	1.5	1.5	1.5	2	2	0.5	2	1.5	2	1	1.5	2	1.5	1.5	1.5	2	1.5	1.5	2	2	1.5	1.5	1.5	1.5	1.5	2	2	1.5	2	1.5	1.5	2	2	2	1	1	1	1	1.5
M1xP372	1	1	1.5	1	2	2	2	2	2	2	1.5	1.5	1.5	1	1	1.5	1	1.5	1.5	1	2	1	1	1	1	1	1	1	1.5	1.5	1.5	1	1	1	1	1	1	1	1	1.5	1	2	2	2	1	1	1	1	1
M1xP373	1	1	1	1	2	2	2	2	2	2	2	2	2	1	1	1.5	1	1.5	1	1	2	1	1	1	1	1	1	1	2	2	1	1	1	1	1	1	1	1	1	1	1	2	2	2	1	1	1	1	1
M1xP374	1.5	1.5	1.5	1.5	2	2	2	2	2	2	1.5	1.5	1.5	1.5	1.5	1	1.5	1.5	1.5	1	2	1.5	1	1	1	1.5	1	1	1.5	1.5	1.5	1	1.5	1.5	1	1.5	1.5	1	1.5	1.5	1.5	2	2	2	1	1	1	1	1.5
M1xP375	2	2	1.5	2	2	2	2	1.5	2	2	1.5	1.5	1.5	1.5	1.5	1	1.5	1.5	1.5	1	2	2	1	1	1	2	1	1	1.5	1.5	1.5	1	2	2	1	2	2	1	2	1.5	2	2	2	2	1	1	1	1	2
M1xP376	1.5	1.5	1.5	1.5	2	2	2	2	2	2	1.5	1.5	1.5	2	2	0.5	2	1.5	1.5	1	2	1.5	1	1	1	1.5	1	1	1.5	1.5	1.5	1	1.5	1.5	1	1.5	1.5	1	1.5	1.5	1.5	2	2	2	1	1	1	1	1.5
M1xP377	1	1	1.5	1	2	2	2	2	2	2	1.5	1.5	1.5	2	2	1.5	1	0.5	1.5	1	2	1	1	1	1	1	1	1	1.5	1.5	1.5	1	1	1	1	1	1	1	1	1.5	1	2	2	2	1	1	1	1	1
M1xP378	2	1.5	1.5	1.5	2	1	1.5	2	2	1.5	1.5	1.5	1.5	1.5	1.5	1	1.5	1.5	1.5	1.5	2	1.5	1	1.5	1.5	1.5	1.5	1	1.5	1.5	1.5	1	1.5	1	1.5	1.5	1	1.5	1.5	1	2	2	2	2	1	1	1	1	1.5
M1xP382	1.5	1.5	1	1.5	2	2	2	2	2	2	2	2	2	2	2	0.5	2	1.5	1	1	2	1.5	1	1	1	2	1	1	2	2	1	1	2	2	1	2	2	1	2	1	2	2	2	2	1	1	1	1	2
M1xP383	2	2	2	2	2	2	2	2	2	2	2	2	2	1.5	1.5	1	1.5	1.5	2	2	2	2	1	1	1	2	1	1	1	1	2	1	2	2	1	2	2	1	2	2	2	2	2	2	1	1	1	1	2
M1xP384	2	2	2	2	2	2	2	2	2	2	2	2	2	1.5	1.5	1	1.5	1.5	2	2	2	2	1	1	1	2	1	1	1	1	2	1	2	2	1	2	2	1	2	2	2	2	2	2	1	1	1	1	2
M1xP385	2	2	2	2	2	2	2	2	2	2	2	2	2	1	1	1.5	1	1.5	1.5	1.5	2	2	1	1	1	2	1	1	1.5	1.5	1.5	1	2	2	1	2	2	1	2	1.5	2	2	2	2	1	1	1	1	2
M1xP386	2	2	1	2	2	2	2	2	2	2	2	2	2	1	1	0.5	1.5	1.5	1	1	2	2	1	1	1	2	1	1	2	2	1	1	2	2	1.5	2	2	1	2	1	2	2	2	2	1	1	1	1	1
M1xP388	2	2	1.5	2	2	2	2	2	2	2	2	2	2	2	2	1	2	1	1.5	1	2	2	1	1	1	2	1	1	1.5	1	1.5	1	2	2	1	2	2	1	2	1	2	2	2	2	1	1	1	1	2
M1xP390	2	2	2	2	2	2	2	2	2	2	2	2	2	2	2	0.5	2	1.5	1.5	1.5	2	2	1	1	1.5	2	1	1	1.5	1.5	1.5	1	2	2	1.5	2	2	1.5	1.5	1.5	1	2	2	2	1	1	1	1	1
M1xP392	1	1.5	2	1.5	1.5	1.5	1.5	1.5	1.5	1.5	1.5	2	2	2	2	0.5	2	1.5	2	2	2	1.5	1	1.5	1.5	1.5	1.5	1.5	2	2	1.5	1.5	1.5	1.5	1.5	1.5	1.5	1.5	1.5	2	2	1.5	1.5	1.5	1.5	1.5	1.5	1.5	1.5
M1xP393	1.5	1.5	2	1.5	1	1	1	1	1	1	1	2	2	2	2	0.5	2	1	2	2	2	1.5	1	2	2	1.5	2	2	2	2	1	1	1.5	1.5	1	1.5	1.5	1	1.5	2	1	2	2	2	1	1	1	1	1.5
M1xP397	1.5	1.5	1.5	1.5	2	2	2	2	2	2	2	2	2	1.5	1.5	1	1.5	1.5	1.5	1.5	2	1.5	1	1.5	1.5	2	1.5	1	2	2	1.5	1.5	2	2	1.5	2	2	1.5	1.5	1	1.5	2	2	2	1.5	1.5	1.5	1.5	1.5
M1xP401	1.5	1.5	2	1.5	1	1.5	1	1	1	1	1	2	2	1.5	1.5	1	1.5	1.5	2	1	2	1.5	1	2	2	1.5	2	2	2	1	1	1	1.5	1.5	1	1.5	1.5	1	1.5	1	1.5	2	2	2	1	1	1	1	1.5
M1xP405	2	2	2	2	1	1	1	1	1	1	1	2	2	1	1	1.5	1	1.5	2	2	2	2	1	2	2	2	2	2	2	2	1	1	2	2	1	2	2	1	2	2	1	1	1	2	1	1	1	1	1.5
M1xP407	1.5	1.5	2	1.5	1	1	1	2	2	2	2	2	2	1	1	1.5	1	1.5	2	2	2	1.5	1	1	1	1.5	1	1	2	2	2	2	1.5	1.5	2	1.5	1.5	2	1.5	2	1.5	1	1	2	1	1	1	1	1
M1xP408	2	2	2	2	1	1	1	1	1	1	1	2	2	2	2	0.5	2	1.5	2	2	2	2	1	2	2	2	2	2	2	2	1	1	2	2	1	2	2	1	2	2	1	1	1	2	1	1	1	1	1
M1xP409	2	2	2	2	1	1.5	1	2	2	2	2	2	2	1	1	1.5	1	1.5	2	2	1	2	1	1	1	1.5	1	1	2	1.5	1.5	1.5	1	1	1.5	1	1	1.5	1	2	2	1	1	2	1	1	1	1	1.5
M1xP413	1	1	2	1	1	1.5	1.5	1	1	1	1	1.5	1.5	1.5	1.5	1	1.5	1.5	2	2	1	2	1	1.5	1.5	1	1.5	1.5	1.5	1.5	1.5	1	1	1	1	2	2	1	2	2	1	2	2	1	1	1	1	1	1
M1xP414	2	2	2	2	1	1	1	1	1	1	1	2	2	1	1	1.5	1	1.5	2	2	2	2	1	2	2	2	2	2	2	2	1	1	2	2	1	2	2	1	2	2	2	2	2	2	1	1	1	1	2
M1xP415	1.5	1.5	2	1.5	1	1	1	1	1	1	1	1.5	1.5	1.5	1.5	1	1.5	1.5	2	1.5	1.5	2	1	1.5	1.5	1.5	1.5	1.5	1.5	1.5	1.5	1	1.5	1.5	1	2	2	1	2	1.5	1.5	2	2	1.5	1	1	1	1	1.5
M1xP416	2	2	2	2	1	1	1	1	1	1	1	2	2	1	1	1	1.5	1.5	2	2	2	2	1	2	2	2	2	2	2	2	1	1	2	2	1	2	2	1	2	2	2	2	2	2	1	1	1	1	2
M1xP418	2	2	2	2	1.5	1.5	1.5	1.5	1.5	1.5	1.5	2	2	1.5	1.5	1	1.5	1.5	2	2	1.5	2	1.5	2	2	2	2	2	2	2	1.5	1.5	2	2	1.5	2	2	1.5	2	2	2	1.5	1.5	1.5	1	1	1	1	1.5
M1xP419	1.5	1.5	2	1.5	2	2	2	1	1.5	1.5	1.5	1.5	1.5	2	2	0.5	2	1.5	2	2	1.5	2	1	1	1	1.5	1	1	1	1	2	1	1.5	1.5	1	2	2	1	2	2	1.5	2	2	1.5	1	1	1	1	1.5
M1xP420	1	1	2	1	2	2	2	2	2	2	2	2	2	2	2	0.5	2	1.5	2	2	1	2	1	1	1	1	1	1	1	1	2	1	1	1	1	2	2	1	2	2	1	2	2	1	1	1	1	1	1
M1xP421	2	1.5	2	1.5	2	2	2	2	2	2	2	2	2	1	1	1.5	1	1.5	2	1.5	2	1.5	1	1	1	1.5	1	1	1.5	1	1	1	1.5	1	1	1.5	1	1	1.5	2	2	1	1	2	1	1	1	1.5	1.5
M1xP423	2	2	2	2	1	1	1	1	1	1	1	1.5	1.5	2	2	0.5	2	1.5	2	2	2	2	1	2	2	2	2	2	2	2	1.5	1	2	2	1	2	2	1	2	2	2	2	2	2	1	1	1	1	2
M1xP424	1.5	1.5	2	1.5	1.5	1.5	1.5	1	1	1	1	1.5	1.5	1.5	1.5	1	1.5	1.5	2	2	2	1.5	1	1.5	1.5	1.5	1.5	1.5	1.5	1.5	1.5	1	1.5	1.5	1	1.5	1.5	1	1.5	2	1.5	2	2	2	1	1	1	1	1.5
M1xP425	1	1	2	1	1	1	1	1	1	1	1	2	2	1.5	1.5	1	1.5	1.5	2	2	2	1	1	2	2	1	2	2	2	2	1	1	1	1	1	1	1	1	1	2	1	2	2	2	1	1	1	1	1
M1xP426	1	1	2	1	1	1.5	1	1	1	1	1	1	2	1	1	1.5	1	1.5	2	2	1	1	1	2	2	2	2	2	2	1.5	1	1	1	1	1	2	2	1	1	2	1.5	1	2	1	1	1	1	1	1
M1xP427	2	2	2	2	2	2	2	2	2	2	2	2	2	1.5	1.5	1	1.5	1.5	2	2	2	2	1	1	1	2	1	1	1	1	2	1	2	2	1	2	2	1	2	2	2	2	2	2	1	1	1	1	2
M1xP428	2	2	2	2	1	1	1	1	1	1	1	2	2	2	2	1	2	1	2	2	2	2	1	2	2	1.5	2	2	2	2	1	1	1.5	1.5	1	1.5	1.5	1	1.5	2	1.5	2	2	2	1	1	1	1	1.5
M1xP429	2	2	2	2	1	1	1	1	1	1	1	1.5	1.5	2	2	1	2	1	2	2	2	2	1	2	2	2	2	2	1.5	1.5	1.5	1	2	2	1	2	2	1	2	1.5	2	2	2	2	1	1	1	1	2
M1xP430	2	1.5	2	2	1	1	1	1.5	1.5	1.5	1.5	2	2	1.5	1.5	1	1.5	1.5	2	2	1.5	2	1	1.5	1.5	2	1.5	1.5	2	2	1.5	1.5	2	2	1.5	2	2	1.5	1.5	2	2	1.5	1	1.5	1	1	1	1	1.5
M1xP432	2	1	2	2	1	1	1	2	2	2	2	2	2	1	1	1.5	1	1.5	2	2	1	1	1	1	1	2	1	1	2	2	2	2	2	2	2	2	2	2	1	2	2	1	1	1	1	1	1	1	1
M1xP433	2	2	2	2	1	1	1	1	1	1	1	1	1	2	2	1	2	1	2	2	2	2	1	2	2	2	2	2	1	1	2	1	2	2	1	2	2	1	2	1	2	2	2	2	1	1	1	1	2
M1xP434	2	2	2	2	1	1	1	1	1	1	1	2	2	2	2	0.5	2	1	2	2	2	2	1	2	2	2	2	2	2	2	1	1	2	2	1	2	1	1	2	2	2	1	1	2	1	1	1	1	1.5
M1xP438	2	2	2	2	1	1	1	1	1	1	1	1	1	2	2	1	2	1	2	2	1	2	1	2	2	2	2	2	1	1	2	1	2	2	1	2	1	1	2	1	2	1	1	1	1	1	1	1	1
M1xP440	1	1	2	1	2	1.5	1.5	1	2	1.5	1	1	1	1.5	1.5	0.5	1.5	1.5	2	1	2	1	1	1	1	1	1	1	1	1	2	1	1	1	1	1	1	1	1	2	1	2	2	2	1	1	1	1	1
M1xP443	1	1.5	2	1.5	1.5	1.5	1.5	1.5	1.5	1.5	1.5	1.5	1.5	1.5	1.5	1	1.5	1.5	2	1.5	2	2	1	1.5	1.5	1.5	1.5	1	1	1.5	1.5	1	1.5	1.5	1	1.5	1.5	1	1.5	2	1.5	1	1	1.5	1.5	1.5	1.5	1.5	1
M1xP445	1	1	2	1	2	2	2	2	2	2	1	1	1	1.5	1.5	1	1.5	1.5	2	1	2	1	1	1	1	1	1	1	1	1	2	1	1	1	1	1	1	1	1	2	1	2	2	2	1	1	1	1	1
M1xP446	1.5	1.5	2	1.5	2	2	2	2	2	2	1	1	1	1	1	1.5	1	1.5	2	1	2	1.5	1	1	1	1.5	1	1	1	1	2	1	1.5	1.5	1	1.5	1.5	1	1.5	2	1.5	1.5	1.5	1.5	1	1	1	1	1
M1xP447	1	1	2	1	2	2	2	2	2	2	1	1	1	1	1	1.5	1	1.5	2	1	2	1	1	1	1	1	1	1	1	1	2	1	1	1	1	1	1	1	1	2	1	2	2	2	1	1	1	1	1
M1xP448	1	1	2	1	1.5	1.5	1.5	1.5	1.5	1.5	1.5	1.5	1.5	1.5	1.5	1	1.5	1.5	2	2	2	1	1.5	1.5	1.5	1	1.5	1.5	1.5	1.5	2	1.5	1	1	1.5	1	1	1.5	1	2	1.5	1.5	1.5	2	1.5	1.5	1.5	1.5	1
M1xP449	1	1	2	1	2	1.5	1.5	1	2	1.5	1	1	1	1	1	1.5	1	1.5	2	1	2	1	1	1	1	1	1	1	1	1	2	1	1	1	1	1	1	1	1	2	1	2	2	2	1	1	1	1	1
M1xP450	2	2	2	2	2	2	2	1	1	1	1	1	1	1	1	1.5	1	1.5	2	2	1	2	1	2	2	2	2	2	1	1	2	1	2	2	1	2	1	1	2	1	2	1	1	1	1	1	1	1	1
M1xP451	1	1	2	1	1	1	1	1	1	1	1	2	2	1	1	1.5	1	1.5	2	1	1	1	1	1	1	1	1	1	1	1	2	1	1	1	1	2	2	1	2	2	1	2	2	1	1	1	1	1	1
M1xP452	1	1	2	1	2	2	2	1.5	1.5	1.5	1.5	1.5	1.5	1	1	1.5	1	1.5	1.5	1	1	1.5	1	1	1	1	1	1.5	2	2	1	1	1	1	1	2	2	1	2	2	1	2	2	1	2	2	2	2	1
M1xP454	1	1	2	1	1	1	1	1	1	1	1	2	2	2	2	0.5	2	1.5	2	1.5	2	1	1	1.5	1.5	1	1.5	1.5	1.5	1.5	1.5	1	1	1	1	1	1	1	1	2	2	1	1	1	1	1	1	1	1
M1xP455	1	1	2	1	1	1	1	1	1	1	1	2	2	2	2	0.5	2	1.5	2	2	2	1	1	2	2	1	2	1	2	1	2	1	1	1	2	1	1	1.5	1	2	2	1	1	2	2	2	2	2	1
M1xP457	2	2	2	2	2	2	2	2	2	2	2	2	2	2	2	0.5	2	1.5	2	2	2	2	2	2	2	2	2	2	2	2	2	2	2	2	2	2	2	2	2	2	2	2	2	2	2	2	2	2	2
M1xP458	2	2	2	2	1	1	1	1	1	1	1	2	2	2	2	0.5	2	1.5	2	1	2	2	1	1	1	2	1	1	1	1	2	1	2	2	1	2	2	1	2	2	2	2	2	2	1	1	1	1	2
M1xP459	1	1	2	1	1	1.5	1	1	1	1	1	2	2	1	2	0.5	1	1.5	2	1	2	1	1	1	1	1	1	1	1	1	2	1	1	1	1.5	1	1	1	1	2	2	1	1	1	1	1	1	1	1
M1xP461	1	1	2	1	1	1.5	1.5	1.5	1	1.5	1.5	2	2	2	2	0.5	2	1.5	2	1.5	2	1	2	1.5	1.5	1	1.5	1.5	1.5	1.5	2	1.5	1	1	1.5	1	1	1.5	1	2	2	1	1	1	1.5	1.5	1.5	1	1
M1xP463	2	2	2	2	1.5	1.5	1.5	1.5	1.5	1.5	1.5	2	2	2	2	1	2	1	2	1.5	2	2	1	1.5	1.5	2	1.5	2	2	2	1.5	1.5	2	2	1.5	2	2	1.5	2	2	2	2	2	2	1.5	1.5	1.5	1.5	2
M1xP467	1	1	2	1	2	2	2	2	2	2	2	2	2	2	2	0.5	2	1.5	2	2	2	1	2	2	2	1	2	2	2	2	2	2	1	1	2	1	1	2	1	2	2	1	1	1	2	2	2	2	1
M1xP468	1	1	2	1	2	2	2	2	2	2	2	2	2	2	2	0.5	2	1.5	2	2	2	1	2	2	2	1	2	2	2	2	2	2	1	1	2	1	1	2	1	2	2	1	1	1	2	2	2	2	1
M1xP469	2	2	2	2	1	1	1	1	1	1	1	2	2	2	2	0.5	2	1.5	2	1	2	2	1	1	1	2	1	1	1	1	2	1	2	2	1	2	2	1	2	2	2	2	2	2	1	1	1	1	2
M1xP470	2	2	2	2	1	1	1	1	1	1	1	2	2	2	2	0.5	2	1.5	2	2	2	2	1	2	2	2	2	2	2	2	2	2	2	2	2	2	2	2	2	2	2	2	2	2	2	2	2	2	2
M1xP473	2	2	2	2	2	2	2	2	2	2	2	2	2	2	2	0.5	2	1.5	2	2	2	2	2	2	2	2	2	2	2	2	2	2	2	2	2	2	2	2	2	2	2	2	2	2	2	2	2	2	2
M1xP474	1	1	2	1	1	1.5	1	1	1	1	1	2	2	2	2	0.5	2	1.5	2	1	2	1	1	1	1	1	1	1	1	1	2	1	1	1	1	1	1	1	1	2	2	1	1	1	1	1	1	1.5	1
M2xP1	2	1.5	2	1.5	1	0	0.5	1	0	0.5	0.5	1	1.5	2	2	0	2	1.5	2	1	1	2	0	1	1.5	1.5	1	2	2	2	1.5	1	1	1.5	1	1.5	1	1	1.5	2	2	2	2	2	1	2	2	2	1.5
M2xP4	2	2	2	2	1	1	1	1	1	1	1	2	2	1	1	1	1	2	2	2	1	2	1	2	2	2	2	2	2	2	2	2	2	2	2	2	2	2	2	2	2	2	2	2	1	1	1	1	2
M2xP5	2	2	2	2	1	1	1	1	1	1	1	2	2	1.5	1.5	0.5	1.5	1.5	2	1.5	1	2	1	1.5	1.5	2	1.5	2	2	2	1.5	1.5	2	2	1.5	2	2	1.5	2	2	2	2	2	2	1.5	1.5	1.5	1.5	2
M2xP9	2	2	2	2	0.5	0.5	0.5	0.5	0.5	0.5	0.5	2	2	2	2	0	2	2	2	1.5	1	2	0	1.5	1.5	2	1.5	2	2	2	1.5	1.5	2	2	1.5	2	2	1.5	2	2	2	2	2	2	2	2	2	2	2
M2xP10	2	2	2	2	0	0	0	0	0	0	0	2	2	2	2	0	2	2	2	2	1	2	0	2	2	2	2	2	2	2	2	2	2	2	2	2	2	2	2	2	2	2	2	2	2	2	2	2	2
M2xP11	2	2	2	2	0	0	0	0	0	0	0	2	2	2	2	0	2	2	2	2	1	2	0	2	2	2	2	2	2	2	2	2	2	2	2	2	2	2	2	2	2	2	2	2	2	2	2	2	2
M2xP12	2	2	2	2	0.5	0.5	0.5	0.5	0.5	0.5	0.5	2	2	2	2	0	2	2	2	1.5	1	2	0	1.5	1.5	2	1.5	2	2	2	1.5	1.5	2	2	1.5	2	2	1.5	2	2	2	2	2	2	2	2	2	2	2
M2xP14	2	2	2	2	0	0.5	0.5	0	0.5	0.5	0.5	2	2	2	2	0	2	2	2	1.5	1	2	0	1	1.5	2	1	2	2	2	1.5	1.5	2	2	1	2	2	1.5	2	2	2	2	2	2	2	2	2	2	2
M2xP16	2	2	2	2	0	0.5	0	0	0	0	0.5	2	2	1.5	1	0	1.5	2	2	2	1	2	0	2	2	1.5	2	2	2	2	1	1.5	1	1	2	1.5	2	1.5	2	2	2	1	2	2	2	2	2	2	1
M2xP18	2	1.5	2	2	0.5	0.5	0.5	0.5	0.5	0.5	0.5	2	2	1	1	1	1	2	2	2	0.5	2	1	2	2	2	2	2	2	2	1	1	2	2	1	2	2	1	1.5	2	2	1	1	1	1.5	1	1.5	1	1
M2xP21	2	2	2	2	0	0	0	0	0	0	0	2	2	2	2	0	2	2	2	2	1	2	0	2	2	2	2	2	2	2	2	2	2	2	2	2	2	2	2	2	2	2	2	2	2	2	2	2	2
M2xP24	2	2	2	2	0	0	0	0	0	0	0	2	2	1	1	1	1	2	2	2	1	2	0	2	2	1	2	2	2	2	1	1	1	1	1	1	1	1	1	2	2	1	1	1	1	1	1	1	1
M2xP25	2	2	2	2	0.5	0.5	0.5	0.5	0.5	0.5	0.5	2	2	1.5	1.5	0.5	1.5	2	2	1.5	1	2	0	1.5	1.5	1.5	1.5	2	2	2	1.5	1.5	1.5	1.5	1.5	1.5	1.5	1.5	1.5	2	2	1.5	1	1.5	1.5	1.5	1.5	1.5	1.5
M2xP26	2	2	2	2	0.5	0.5	0.5	0.5	0.5	0.5	0.5	2	2	1	1	1	1	2	2	1.5	1	2	0	1.5	1.5	1	1.5	2	2	2	1	1	1	1	1	1	1	1	1	2	2	1	1	1	1.5	1.5	1.5	1.5	1
M2xP27	2	2	2	2	0	0	0	0	0	0	0	2	2	1	1	1	1	2	2	2	1	2	0	2	2	1	2	2	2	2	1	1	1	1	1	1	1	1	1	2	2	1	1	1	1	1	1	1	1
M2xP28	2	2	2	2	0	0	0	0	0	0	0	2	2	1	1	1	1	2	2	2	1	2	0	2	2	1	2	2	2	2	1	1	1	1	1	1	1	1	1	2	2	1	1	1	1	1	1	1	1
M2xP30	2	2	2	2	0	0	0	0	0	0	0	2	2	1	1	1	1	2	2	2	1	2	0	2	2	1	2	2	2	2	1	1	1	1	1	1	1	1	1	2	2	1	1	1	1	1	1	1	1
M2xP31	2	2	2	2	0	0	0	0	0	0	0	2	2	1	1	1	1	2	2	2	0.5	2	0	2	2	2	2	2	2	2	1	1	2	2	1	2	2	1	2	2	2	1	1	1	1	1	1	1	1
M2xP32	2	2	2	2	0	0	0	0	0	0	0	2	2	1	1	1	1	2	2	2	0	2	0	2	2	2	2	2	2	2	1	1	2	2	1	2	2	1	2	2	2	1	1	1	1	1	1	1	1
M2xP33	2	2	2	2	0	0	0	0	0	0	0	2	2	1	1	1	1	2	2	2	0.5	2	0	2	2	2	2	2	2	2	1	1	2	2	1	2	2	1	2	2	2	1	1	1	1	1	1	1	1
M2xP34	1	1	2	1	0	0	0	0	0	0	0	1	1	2	2	0	2	2	2	2	1	1	0	2	2	1	2	2	1	1	1	2	1	1	1	1	1	1	1	2	2	1	1	1	2	2	2	2	1
M2xP35	1	1	2	1	0	0	0	0	0	0	0	1	1	1.5	1.5	0.5	1.5	2	2	2	1	1	0	2	2	1	2	2	1	1	1	2	1	1	1	1	1	1	1	2	2	1	1	1	2	2	2	2	1
M2xP36	1	1	2	1	0	0	0	0	0	0	0	1	1	2	2	0	2	2	2	2	1	1	0	2	2	1	2	2	1	1	1	2	1	1	1	1	1	1	1	2	2	1	1	1	2	2	2	2	1
M2xP37	1	1	2	1	0	0	0	0	0	0	0	1	1	2	2	0	2	2	2	2	1	1	0	2	2	1	2	2	1	1	1	2	1	1	1	1	1	1	1	2	2	1	1	1	2	2	2	2	1
M2xP38	1	1	2	1	0	0	0	0	0	0	0	2	2	1.5	1.5	0.5	1.5	2	2	2	1	1	0	2	2	1	2	2	2	2	1	1	1	1	1	1	1	1	1	2	2	1	1	1	1	1	1	1	1
M2xP39	2	2	2	2	1	1	1	0	1	1	1	2	2	1	1	1	1	2	2	1	1	2	0	1	1	1	1	2	2	2	1	1	1	1	1	1	1	1	2	2	2	1	1	1	2	2	2	2	1
M2xP40	1.5	1.5	2	1.5	1	0.5	0.5	0	0	0.5	0.5	1.5	1.5	1.5	1.5	1	1	1.5	2	1.5	1	2	0	1.5	1.5	1	1.5	2	2	2	1.5	1	1	1	1	1	1	1	1.5	2	1	1.5	1	1.5	1.5	1.5	1.5	1	1
M2xP43	2	2	2	2	0.5	0.5	0.5	0.5	0.5	0.5	0.5	1.5	1.5	2	2	0.5	2	1.5	2	1.5	1	2	0	1.5	1.5	2	1.5	2	2	2	1.5	1	2	2	1	2	2	1	1.5	2	1.5	2	2	2	1.5	1.5	1.5	1.5	1.5
M2xP44	2	2	2	2	1	1	1	1	1	1	1	2	2	1.5	1.5	1	1	1.5	2	1	1	2	0	1	1	2	1	2	2	2	1	1	2	2	1	2	2	1	1	2	1	2	2	2	2	2	2	2	1
M2xP45	2	2	2	2	1	1	1	1	1	1	1	2	2	1.5	1.5	1	1	1.5	2	1	1	2	0	1	1	2	1	2	2	2	1	1	2	2	1	2	2	1	1	2	1	2	2	2	2	2	2	2	1
M2xP48	2	2	2	2	1	1	1	1	1	1	1	2	2	1	1	1	1	2	2	1	1	2	0	1	1	2	1	2	2	2	1	1	2	2	1	2	2	1	2	2	2	2	2	2	2	2	2	2	2
M2xP49	2	2	2	2	1	1	1	1	1	1	1	2	2	2	2	0	2	2	2	1	1	2	0	1	1	2	1	2	2	2	1	1	2	2	1	2	2	1	2	2	2	2	2	2	2	2	2	2	2
M2xP50	2	2	2	2	1	1	1	1	1	1	1	2	2	2	2	0	2	2	2	1	1	2	0	1	1	2	1	2	2	2	1	1	2	2	1	2	2	1	2	2	2	2	2	2	2	2	2	2	2
M2xP51	2	2	2	2	0	0	0	0	0	0	0	2	2	2	2	0	2	2	2	2	1	2	0	2	2	2	2	2	2	2	2	2	2	2	2	2	2	2	2	2	2	2	2	2	2	2	2	2	2
M2xP52	2	2	2	2	0	0	0	0	0	0	0	2	2	2	2	0	2	2	2	2	1	2	0	2	2	2	2	2	2	2	2	2	2	2	2	2	2	2	2	2	2	2	2	2	2	2	2	2	2
M2xP53	2	2	2	2	0	0	0	0	0	0	0	2	2	2	2	0	2	2	2	2	1	2	0	2	2	2	2	2	2	2	2	2	2	2	2	2	2	2	2	2	2	2	2	2	2	2	2	2	2
M2xP54	2	1.5	2	2	0.5	0.5	0.5	0.5	0.5	0.5	0.5	2	2	2	2	0	2	2	2	2	0	2	0	2	2	2	2	2	2	2	2	2	2	2	2	2	2	2	1.5	2	1	2	2	2	1.5	1.5	1.5	1	1.5
M2xP56	2	2	2	2	1	1	1	1	1	1	1	2	2	2	2	0	2	2	2	1	1	2	0	1	1	2	1	2	2	2	1	1	2	2	1	2	2	1	2	2	2	2	2	2	2	2	2	2	2
M2xP57	2	2	2	2	1	0.5	0.5	1	1	1	1	2	2	1.5	1.5	0	1.5	2	2	1	1	2	0	1	1	2	1	2	2	2	1	1	2	2	1.5	2	2	1.5	1.5	2	2	2	2	2	1	2	2	2	1
M2xP59	1.5	1.5	2	1.5	1	1	1	1	1	1	1	2	2	1.5	1.5	0.5	1.5	2	2	1	1	1.5	0	1	1	1.5	1	2	2	2	1	1	1.5	1.5	1	1.5	1.5	1	1.5	2	2	1.5	1.5	1.5	2	2	2	2	1.5
M2xP60	1.5	1.5	2	1.5	1	1	1	1	1	1	1	2	2	2	2	0	2	2	2	1	1	1.5	0	1	1	1.5	1	2	2	2	1	1	1.5	1.5	1	1.5	1.5	1	1.5	2	2	1.5	1.5	1.5	2	2	2	2	1.5
M2xP61	2	2	2	2	1	1	1	1	1	1	1	2	2	2	2	0	2	2	2	1	1	1	0	1	1	1	1	2	2	2	1	1	1	1	1	1	1	1	1	2	2	1	1	1	2	2	2	2	1
M2xP63	1	1	2	1	1	1	1	1	1	1	1	2	2	2	2	0	2	2	2	1	1	1	0	1	1	1	1	2	2	2	1	1	1	1	1	1	1	1	1	1	2	1	1	1	1.5	1	1	2	1
M2xP64	1.5	1.5	2	1.5	1	1	1	1	1	1	1	2	2	2	2	0	2	2	2	1	1	1.5	0	1	1	1.5	1	2	2	2	1	1	1.5	1.5	1	1.5	1.5	1	1.5	2	2	1.5	1.5	1.5	2	2	2	2	1.5
M2xP65	1	1	2	1	1	1	1	1	1	1	1	2	2	2	2	0	2	2	2	1	1	1	0	1	1	1	1	2	2	2	1	1	1	1	1	1	1	1	1	2	2	1	1	1	2	2	2	2	1
M2xP66	1.5	1.5	2	1.5	1	1	1	1	1	1	1	2	2	1	1	1	1	2	2	1	1	1.5	0	1	1	1.5	1	2	2	2	1	1	1.5	1.5	1	1.5	1.5	1	1.5	1	2	1.5	1.5	1.5	1.5	1.5	1.5	1	1.5
M2xP67	1.5	1.5	2	1.5	1	1	1	1	1	1	1	2	2	1	1	0	1	2	2	1	1	1.5	0	1	1	1.5	1	2	2	2	1	1	1.5	1.5	1	1.5	1.5	1	1.5	1	2	1.5	1	1.5	1.5	2	2	2	1.5
M2xP68	1.5	1.5	2	1.5	0.5	0.5	0.5	0.5	0.5	0.5	0.5	1.5	1.5	1.5	1.5	0.5	1.5	2	2	1.5	1	1.5	0	1.5	1.5	1	1.5	2	2	2	1.5	1	1	1	1	1	1	1	1	2	2	1	1	1	1.5	1.5	1.5	1.5	1
M2xP69	1	1	2	1	0	0.5	0.5	0	0.5	0.5	0.5	1.5	1.5	2	2	0	2	2	2	1.5	1	1	0	1.5	1.5	1	1	2	2	2	1.5	1	1	1	1	1	1	1	1	2	2	1	1	1	1	1	1	1.5	1
M2xP72	1	1	2	1	0	0	0	0	0	0	0	1	1	2	2	0	2	2	2	2	1	1	0	2	2	1	2	2	2	2	2	1	1	1	1	1	1	1	1	2	2	1	1	1	1	1	1	1	1
M2xP73	2	2	1.5	2	0	0.5	0.5	1	1	1	1	2	2	1.5	1.5	0.5	1.5	2	1.5	1.5	0.5	2	0.5	1.5	1.5	1.5	1.5	1.5	2	2	1.5	1.5	1.5	1.5	1.5	1.5	1.5	1.5	1.5	1.5	2	1	1	1	1	1	1	1	1
M2xP75	2	1.5	2	2	0.5	0.5	0.5	1	1	0.5	0.5	2	2	2	2	0	2	2	2	2	0.5	2	0.5	1.5	1.5	2	1.5	1.5	2	2	2	2	2	2	2	2	2	2	1	2	1	2	2	2	1	1	1	1.5	1.5
M2xP77	2	2	1	2	1	1	1	1	1	1	1	2	2	1	1	1	1	2	1	1	0	2	0	1	1	2	1	1	2	2	1	1	2	2	1	2	2	1	2	1	2	1	1	1	1	1	1	1	1
M2xP78	2	2	1	2	1	1	1	1	1	1	1	2	2	1	1	1	1	2	1	1	0	2	0	1	1	2	1	1	2	2	1	1	2	2	1	2	2	1	2	1	2	1	1	1	1	1	1	1	1
M2xP79	2	2	2	2	0.5	0.5	0.5	1	1	1	1	2	2	2	2	0.5	2	1.5	2	2	1	2	0.5	1.5	1.5	1.5	1.5	1.5	2	2	2	2	1.5	1.5	2	1.5	1.5	2	2	2	2	1.5	1	1.5	1	1	1	1	1.5
M2xP80	2	2	2	2	0	0	0	1	1	1	1	2	2	2	2	0	2	2	2	2	1	2	0	1	1	1	1	1	2	2	2	2	1	1	2	1	1	2	2	2	2	1	1	1	1	1	1	1	1
M2xP81	2	2	2	2	0	0	0	1	1	0.5	0.5	2	2	1.5	1.5	0.5	1.5	2	2	2	1	2	0	1.5	1.5	1.5	1.5	1.5	2	2	1	1.5	1	1	1	1.5	1.5	1.5	2	2	2	1	1	1	1	1	1	1	1.5
M2xP83	2	2	1	2	0	0.5	0	1	1	1	1	2	2	1.5	1	0	1.5	2	1.5	2	1	2	0	1	1	1.5	1	1	2	2	2	1.5	1	1	2	1	1	1.5	2	2	2	1	1	1	1	1	1	1	1
M2xP87	2	2	2	2	0	0.5	0	1	1	1	1	2	2	1	1	1	1	2	2	2	0	2	0	1	1	2	1	1	2	2	2	2	2	2	2	2	2	2	1	2	1	2	2	2	1	1	1	1	1
M2xP88	2	2	2	2	1	1	1	0	1	1	1	2	2	1.5	1.5	0	1.5	2	2	2	0	2	1	2	2	2	2	2	2	2	2	2	2	2	2	2	2	2	1	2	1	1	1	2	1	1	1	1	1
M2xP90	2	1.5	2	2	1	0.5	0.5	1	0	1	1	2	2	2	2	0	2	2	2	2	0.5	2	0.5	1.5	1.5	2	1.5	1.5	2	2	2	2	2	2	2	2	2	2	1	2	1	2	2	2	1	1	1	1	1.5
M2xP91	1	1.5	2	1.5	0.5	0.5	0.5	1	1	1	1	2	2	1.5	1.5	0.5	1.5	2	2	1.5	0.5	1.5	0	1	1	1.5	1	1.5	2	2	1.5	1.5	1.5	1.5	1.5	1.5	1.5	1.5	1	2	1.5	1.5	1.5	1.5	1.5	1.5	1.5	1.5	1
M2xP93	1.5	1.5	2	1	0.5	0.5	0.5	1	1	1	1	2	2	1.5	1	1	1	2	2	2	1	1.5	1	1.5	1.5	1.5	1.5	1.5	2	2	2	2	1.5	1.5	2	1.5	1.5	2	1	2	2	1.5	1	1.5	1	1	1	1	1
M2xP94	1.5	1.5	2	1.5	0	0	0	1	1	1	1	2	2	1.5	1	1	1	2	2	2	0.5	1.5	0	1	1	1.5	1	1	2	2	2	2	1.5	1.5	2	1.5	1.5	2	1	2	1.5	1.5	1.5	1.5	1	1	1	1	1
M2xP95	2	2	2	2	1	1	1	1	1	1	1	2	2	1	1	1	1	2	2	2	0	2	1	2	2	2	2	2	2	2	2	2	2	2	2	2	2	2	1	2	1	2	2	2	1	1	1	1	1
M2xP96	1	1	2	1	0	0.5	0	0	0	0	0	2	2	1	1	1	1	2	2	2	0.5	2	0	2	2	1.5	2	2	2	2	1	1	1	1	1	1.5	1.5	1	1.5	2	1.5	1.5	1	1	1	1	1	1	1
M2xP98	1	1	2	1	0	0	0	0	0	0	0	2	2	1	1	1	1	2	2	2	0	2	0	2	2	2	2	2	2	2	1	1	1	1	1	2	2	1	2	2	1	2	2	1	1	1	1	1	1
M2xP99	2	2	2	2	0	0	0	0	0	0	0	1	1	2	2	0	2	2	2	2	1	2	0	2	2	2	2	2	1	1	1	2	2	2	1	2	2	1	2	2	2	2	2	2	2	2	2	2	2
M2xP100	1.5	1.5	2	1.5	0	0	0	0	0	0	0	1	1	1	1	1	1	2	2	2	1	1.5	0	2	2	2	2	2	1	1	1	2	2	2	1	2	2	1	2	2	2	2	2	2	2	2	2	2	2
M2xP101	2	2	2	2	1	1	1	1	1	1	1	2	2	1	1	1	1	2	2	1	1	2	0	1	1	2	1	2	2	2	1	1	2	2	1	2	2	1	2	2	2	2	2	2	2	2	2	2	2
M2xP102	2	2	2	2	1	1	1	1	1	1	1	2	2	1	1	1	1	2	2	2	1	2	1	2	2	1	2	2	2	2	2	2	1	1	2	1	1	1	1	2	2	1	1	1	1	1	1	1	1
M2xP103	2	2	2	2	0	0	0	0	0	0	0	2	2	2	2	0	2	2	2	2	1	2	0	2	2	2	2	2	2	2	2	2	2	2	2	2	2	2	2	2	2	2	2	2	2	2	2	2	2
M2xP104	2	2	2	2	0.5	0.5	0.5	0.5	0.5	0.5	0.5	2	2	2	2	0	2	2	2	1.5	1	2	0	1.5	1.5	1.5	1.5	2	2	2	1.5	1.5	1.5	1.5	1.5	1.5	1.5	1.5	1.5	2	2	1.5	1.5	1.5	2	2	2	2	1.5
M2xP105	2	2	2	2	1	1	1	1	1	1	1	2	2	2	2	0	2	2	2	1	1	2	0	1	1	2	1	2	2	2	1	1	2	2	1	2	2	1	2	2	2	2	2	2	2	2	2	2	2
M2xP106	1.5	1.5	2	1.5	1	1	1	1	1	1	1	2	2	2	2	0	2	2	2	1	1	1.5	0	1	1	2	1	2	2	2	1	1	2	2	1	2	2	1	2	2	2	2	2	2	2	2	2	2	2
M2xP107	1	1	2	1	0.5	0.5	0.5	0.5	0.5	0.5	0.5	2	2	2	2	0	2	2	2	1.5	1	1	0	1.5	1.5	2	1.5	2	2	2	1.5	1.5	2	2	1.5	2	2	1.5	2	2	2	2	2	2	2	2	2	2	2
M2xP111	2	2	2	2	0.5	0.5	0.5	0.5	0.5	0.5	0.5	2	2	1	1	1	1	2	2	2	0.5	2	1	2	2	1.5	2	2	2	2	2	2	1.5	1.5	2	1.5	1.5	2	1.5	2	2	1.5	1	1.5	1.5	1.5	1.5	1.5	1.5
M2xP112	2	2	2	2	1	1	1	1	1	1	1	2	2	1.5	1.5	0.5	1.5	2	2	1.5	1	2	0	1.5	1.5	1.5	1.5	1.5	2	2	1.5	1.5	1.5	1.5	1.5	1.5	1.5	1.5	1.5	1.5	2	1.5	1	1.5	1	1	1	1	1.5
M2xP113	2	2	2	2	1	1	1	1	1	1	1	2	2	2	2	0	2	2	2	2	1	2	1	2	2	2	2	2	2	2	2	2	2	2	2	2	2	2	2	2	2	2	2	2	1	1	1	1	2
M2xP117	2	2	2	2	1	1	1	1	1	1	1	2	2	2	2	0	2	2	2	2	1	2	1	2	2	2	2	2	2	2	2	2	2	2	2	2	2	2	2	2	2	1.5	1.5	1	1	1	1	1	1.5
M2xP118	2	2	2	2	0	0	0	0	0	0	0	2	2	2	2	0	2	2	2	2	1	2	0	2	2	2	2	2	2	2	2	2	2	2	2	2	2	2	2	2	2	2	2	2	2	2	2	2	2
M2xP119	2	2	2	2	0	0	0	0	0	0	0	2	2	2	2	0	2	2	2	2	1	2	0	2	2	2	2	2	2	2	2	2	2	2	2	2	2	2	2	2	2	2	2	2	2	2	2	2	2
M2xP120	2	2	2	2	0	0	0	0	0	0	0	2	2	1.5	1.5	0.5	1.5	2	2	2	0	2	0	2	2	2	2	2	2	2	2	2	2	2	2	2	2	2	2	2	2	1	1	1	2	2	2	2	1
M2xP121	1	1.5	2	1.5	1	1	1	1	1	1	1	2	2	1	1	1	1	2	2	1	1	1.5	0	1	1	1.5	1	2	2	2	1	1	1.5	1.5	1	1.5	1.5	1	1.5	2	2	1.5	1.5	1.5	2	2	2	2	1.5
M2xP123	2	2	2	2	1	1	1	1	1	1	1	2	2	1	1	1	1	2	2	1	1	2	0	1	1	1.5	1	2	2	2	1	1	1.5	1.5	1	1.5	1.5	1	1.5	2	2	1.5	1.5	1	2	2	2	2	1.5
M2xP124	2	2	2	2	1	1	1	1	1	1	1	2	2	1	1	1	1	2	2	1.5	1	2	1	1.5	1.5	1.5	1.5	2	2	2	1.5	1.5	1.5	1.5	1	1.5	1.5	1.5	1.5	2	2	1.5	1.5	1.5	1	1.5	1.5	1.5	1.5
M2xP125	2	2	2	2	1	1	1	0	1	1	1	2	2	1	1	1	1	2	2	1	1	2	0	1	1	1	1	2	2	2	1	1	1	1	1	1	1	1	1	2	2	1	1	1	2	2	2	2	1
M2xP126	1.5	1.5	2	1.5	0.5	0.5	0.5	1	1	1	1	2	2	2	2	0	2	2	2	2	0.5	1.5	0.5	1.5	1.5	1.5	1.5	1.5	2	2	2	2	1.5	1.5	2	1.5	1.5	2	1.5	2	2	1.5	1	1.5	1	1	1	1	1.5
M2xP127	2	2	2	2	0.5	0.5	0.5	0.5	0.5	0.5	0.5	2	2	2	2	0	2	2	2	1.5	1	2	0	1.5	1.5	2	1.5	1.5	2	2	1.5	1.5	2	2	1.5	2	2	1.5	2	1.5	2	2	2	2	1.5	1.5	1.5	1.5	2
M2xP128	2	2	2	2	1	1	1	1	1	1	1	2	2	2	2	0	2	2	2	1	1	2	0	1	1	2	1	1	2	2	1	1	2	2	1	2	2	1	2	1	2	2	2	2	1	1	1	1	2
M2xP129	2	2	2	2	0	0	0	0	0	0	0	1	1	1	1	1	1	2	2	2	1	2	0	2	2	2	2	2	2	2	2	1	2	2	1	2	2	1	2	2	2	2	2	2	1	1	1	1	2
M2xP130	2	2	2	2	1	1	1	1	1	1	1	2	2	1.5	1.5	1	1	1.5	2	1	1	2	0	1	1	2	1	2	2	2	1	1	2	2	1	2	2	1	2	2	2	2	2	2	1.5	1.5	1.5	1.5	1
M2xP131	2	2	2	2	1	1	1	1	1	1	1	2	2	1	1	1	1	2	2	1	0	2	0	1	1	1	1	2	2	2	1	1	1	1	1	1	1	1	1	2	1	2	2	2	2	2	2	2	1
M2xP132	1	1	2	1	1	1	1	1	1	1	1	2	2	1	1	1	1	2	2	1.5	0	2	0	1.5	1.5	1	1.5	2	2	2	1.5	1.5	1	1	1.5	1.5	1.5	1.5	1.5	2	1	2	2	1.5	1.5	1	2	2	1
M2xP134	1	1	2	1	0	0	0	0	0	0	0	2	2	1	1	1	1	2	2	2	0	2	0	2	2	1	2	2	2	2	1	1	1	1	1	1	1	1	1	2	1	2	2	2	1	1	1	1	1
M2xP135	1.5	1.5	1.5	1.5	1	1	1	1	1	1	1	2	2	1	1	1	1	2	1.5	1	1	1.5	0	1	1	1	1	1.5	2	2	1	1	1	1	1	1	1	1	1	1.5	2	1	1	1	1.5	1.5	1.5	1.5	1
M2xP136	2	2	2	2	1	1	1	1	1	1	1	2	2	1	1	1	1	2	2	1	1	2	0	1	1	2	1	2	2	2	1	1	2	2	1	2	2	1	2	2	2	2	2	2	2	2	2	2	2
M2xP137	2	2	1	2	1	1	1	1	1	1	1	2	2	1	1	1	1	2	1	1	1	2	0	1	1	2	1	1	2	2	1	1	2	2	1	2	2	1	2	1	2	2	2	2	1	1	1	1	2
M2xP138	2	2	2	2	0	0	0	0	0	0	0	2	2	1	1	1	1	2	2	2	1	2	0	2	2	2	2	2	2	2	2	2	2	2	2	2	2	2	1.5	2	2	1.5	1.5	1.5	2	2	2	2	1.5
M2xP139	2	2	2	2	0.5	0.5	0.5	0.5	0.5	0.5	0.5	2	2	1.5	1.5	1	1	1.5	2	1.5	1	2	0	1.5	1.5	2	1.5	2	2	2	1.5	1.5	2	2	1.5	2	2	1.5	2	2	2	2	2	2	2	2	2	2	2
M2xP140	1.5	1.5	2	1.5	1	1	1	1	1	1	1	2	2	1.5	1.5	0.5	1.5	2	2	2	1	1.5	1	1.5	1.5	1	1.5	1.5	2	2	1.5	1.5	1	1	1.5	1.5	1.5	1.5	1.5	1.5	1	1.5	1	1	1	1	1	1	1
M2xP141	2	2	2	2	1	1	1	1	1	1	1	2	2	1	1	1	1	2	2	2	0	2	1	2	2	2	2	2	2	2	2	2	2	2	2	2	2	2	2	2	2	1	1	1	1	1	1	1	1
M2xP142	1	1	2	1	0.5	0.5	0.5	1	1	1	0.5	1.5	1.5	2	2	0	2	2	1.5	2	1	1	0.5	2	2	1	2	2	1.5	1.5	2	1.5	1	1	1.5	1	1	2	2	2	2	1	1	1	1	1	1	1	1
M2xP143	1	1	2	1	0.5	0.5	0.5	0.5	0.5	0.5	0.5	2	2	1	1	1	1	2	2	2	1	1	0.5	2	2	1.5	2	2	2	2	2	2	1.5	1.5	2	1.5	1.5	2	1.5	2	2	1.5	1.5	1.5	1.5	1.5	1.5	1.5	1.5
M2xP144	2	2	2	2	0	0	0	0	0	0	0	2	2	2	2	0	2	2	2	2	1	2	0	2	2	1	2	2	2	2	2	2	1	1	2	1	1	2	1	2	2	1	1	1	2	2	2	2	1
M2xP145	1	1	2	1	1	1	1	1	1	1	1	2	2	2	2	0	2	2	2	1	1	1	0	1	1	1	1	2	2	2	1	1	2	2	1	2	2	1	2	2	2	2	2	2	2	2	2	2	2
M2xP146	1.5	1.5	2	1.5	1	1	1	1	1	1	1	2	2	2	2	0	2	2	2	1.5	1	1.5	0.5	1.5	1.5	1.5	1.5	2	2	2	1.5	1.5	1.5	1.5	1.5	1.5	1.5	1.5	2	2	2	1.5	1.5	1.5	1.5	1.5	1	1	1.5
M2xP147	2	2	1	2	1	1	1	1	1	1	1	2	2	1	1	1	1	2	1	1	1	2	0	1	1	1	1	1	2	2	1	1	1	1	1	1	1	1	2	1	2	1	1	1	1	1	1	1	1
M2xP149	2	2	2	2	1	1	1	1	1	1	1	2	2	2	2	0	2	2	2	2	1	2	1	2	2	1	2	2	2	2	2	2	1	1	2	1	1	2	2	2	2	1	1	1	1	1	1	1	1
M2xP150	2	2	2	2	1	1	1	1	1	1	1	2	2	2	2	0	2	2	2	1	1	2	0	1.5	1.5	2	1	2	2	2	1	1	2	2	1.5	2	2	1	2	2	2	2	2	2	2	2	2	2	2
M2xP153	2	2	1.5	2	1	1	1	1	1	1	1	2	2	1.5	1.5	0.5	1.5	2	1.5	1.5	1	2	0	1.5	1.5	1.5	1.5	2	2	2	1.5	1	1.5	1.5	1.5	1.5	1.5	1.5	1.5	1	2	1.5	1	1.5	1.5	1.5	1.5	1.5	1.5
M2xP154	2	2	1.5	2	0.5	0.5	0.5	0.5	0.5	0.5	1	2	2	2	2	1	1	1	2	1.5	1	2	0	1	1	2	1	1.5	2	2	1	1	2	2	1	2	2	1	2	2	2	2	2	2	1	1	1.5	1.5	2
M2xP155	2	2	2	2	0	0	0	1	1	1	1	2	2	2	2	1	1	1	2	2	1	2	0	1	1	1	1	1	2	2	2	2	1	1	2	1	1	2	1	2	2	1	1	1	1	1	1	1	1
M2xP156	2	2	2	2	1	1	1	1	0	0.5	0.5	1.5	1.5	2	2	0.5	2	1.5	2	2	0.5	2	1	1.5	1.5	2	1	1.5	1	1.5	2	1.5	2	2	1	2	1.5	1.5	2	2	2	1.5	1	1.5	1	1	1	1	1.5
M2xP157	2	2	2	2	0	0	0	0.5	0.5	0.5	0.5	1.5	1.5	2	2	0	2	2	2	2	1	2	0	1.5	1.5	1.5	1.5	1.5	1.5	1.5	1.5	2	1	1	1.5	1.5	1.5	1.5	1.5	2	2	1	1	1	1.5	1	1.5	1	1
M2xP159	2	2	2	2	1	1	1	1	1	1	1	2	2	2	2	0	2	2	2	2	1	2	1	2	2	1	2	2	2	2	2	2	1	1	2	1	1	2	2	2	2	1	1	1	1	1	1	1	1
M2xP160	2	2	1.5	2	0.5	0.5	0.5	0.5	0.5	0.5	1	2	2	1.5	1.5	1	1	1.5	2	1	0.5	2	0.5	1.5	1.5	2	1.5	1.5	2	2	1.5	1.5	2	2	1.5	2	2	1.5	2	2	2	1.5	1.5	1.5	1	1	1	1	1.5
M2xP161	2	2	2	2	1	1	1	1	1	1	1	2	2	2	2	0	2	2	2	2	0.5	2	1	2	2	2	2	2	2	2	2	2	2	2	2	2	2	2	2	2	2	1.5	1.5	1.5	1	1	1	1	1.5
M2xP162	1	1	1	1	0	0	0	0	0	0	0	1	1	2	2	0	2	2	1	1	1	1	1	2	2	2	2	2	2	2	2	2	2	2	2	2	2	2	2	2	2	2	2	2	2	2	2	2	2
M2xP163	1.5	1.5	2	1.5	1	1	1	0	1	1	1	2	2	1.5	1.5	0.5	1.5	2	2	2	1	1.5	0.5	2	2	2	2	2	2	2	2	2	2	2	2	2	2	2	1	2	2	1	1	1	1.5	1.5	1.5	1.5	1
M2xP166	2	2	2	2	1	1	1	1	1	1	1	2	2	2	2	0	2	2	2	2	1	2	1	2	2	1	2	2	2	2	2	2	1	1	2	1	1	2	2	2	2	1	1	1	1	1	1	1	1
M2xP167	2	2	2	2	0	0.5	0.5	1	1	1	1	2	2	1	1	1	1	2	2	2	0	2	1	1.5	1.5	2	1.5	1.5	2	2	2	2	2	2	2	2	2	2	2	2	2	2	2	2	1	1	1	1	2
M2xP168	1.5	1.5	2	1.5	1	1	1	1	1	1	1	2	2	2	2	0	2	2	2	1.5	1	1.5	0.5	1.5	1.5	1.5	1.5	2	2	2	1.5	1.5	1.5	1.5	1.5	1.5	1.5	1.5	1.5	2	2	1.5	1	1.5	1.5	1.5	1.5	1.5	1.5
M2xP169	2	2	2	2	0.5	0.5	0.5	0.5	0.5	0.5	0.5	1.5	1.5	2	2	0	2	2	2	1.5	0	2	1	2	2	2	2	2	2	2	2	2	2	2	1.5	2	2	1.5	1.5	2	1.5	2	2	1.5	1	1	1	1	1.5
M2xP170	1.5	1.5	2	1.5	1	1	1	1	1	1	1	2	2	1	1	1	1	2	2	2	0	2	1	2	2	2	2	2	2	2	2	2	2	2	2	2	2	2	1	2	1	2	2	2	1	1	1	1	1
M2xP171	1.5	1.5	2	1.5	1	1	1	1	1	1	1	2	2	1	1	1	1	2	2	2	1	2	1	2	2	1	2	2	2	2	2	2	1	1	2	1	1	2	1	2	2	1	1	1	1	1	1	1	1
M2xP172	1.5	1.5	2	1.5	0.5	0.5	0.5	0.5	0.5	0.5	0.5	1.5	1.5	1	1	1	1	2	2	2	1	2	0	2	2	1	2	2	1.5	1.5	1.5	2	1	1	1.5	1	1	1.5	1	2	2	1	1	1	1.5	1.5	1.5	1.5	1
M2xP173	2	2	2	2	0	0	0	1	1	1	1	2	2	2	2	0	2	2	2	2	1	2	0	1	1	2	1	1	2	2	2	2	2	2	2	2	2	2	2	2	2	2	2	2	1	1	1	1	2
M2xP174	2	2	2	2	1	1	1	1	1	1	1	2	2	2	2	0	2	2	2	1	1	2	0	1	1	1.5	1	2	2	2	1	1	1.5	1.5	1	1.5	1.5	1	2	2	2	1.5	1.5	1.5	2	2	2	2	1.5
M2xP175	1.5	1.5	2	1.5	1	1	1	0	0.5	0.5	0.5	1.5	1.5	1.5	1.5	0.5	1.5	1.5	2	1.5	0	2	0	1	1	1.5	1	1.5	1.5	1.5	1.5	1	1.5	1.5	1	1.5	1.5	1	1.5	2	1	1.5	1	1.5	1.5	1.5	1.5	2	1
M2xP177	2	2	2	2	1	1	1	1	1	1	1	2	2	1	1	1	1	2	2	1	1	2	0	1	1	2	1	2	2	2	1	1	2	2	1	2	2	1	2	2	2	2	2	2	2	2	2	2	2
M2xP178	1.5	1.5	2	1.5	1	0.5	0.5	0	0.5	0.5	0.5	2	2	1	1	1	1	2	2	1.5	0	2	0	1.5	1.5	1.5	1.5	2	2	2	1	1	1.5	1.5	1	1.5	1.5	1	1.5	2	1.5	2	2	2	1.5	1.5	1.5	1	1.5
M2xP180	1	1	2	1	0.5	0.5	0.5	0.5	0.5	0.5	0.5	2	2	1	1	1	1	2	2	1.5	0.5	1.5	0	1.5	1.5	1.5	1.5	2	2	2	1	1	1.5	1.5	1	1.5	1.5	1	1.5	2	1.5	2	2	2	1.5	1.5	1.5	1.5	1.5
M2xP181	1.5	1.5	1.5	1.5	0	0.5	0.5	0	0.5	0.5	0.5	2	2	1.5	1.5	1	1	1.5	2	1.5	0.5	2	0	1.5	1.5	1.5	1.5	1.5	2	2	1	1	1.5	1.5	1	1.5	1.5	1	1.5	2	1.5	2	2	2	1	1	1	1	1.5
M2xP182	1.5	1.5	2	1.5	0.5	0.5	0.5	0.5	0.5	0.5	0.5	2	2	1	1	1	1	2	2	1.5	0.5	2	0	1.5	1.5	1	1.5	2	2	2	1	1	1	1	1	1	1	1	1	2	1.5	1.5	1.5	1.5	1.5	1.5	1.5	1.5	1
M2xP183	1.5	1.5	2	1.5	0.5	0.5	0.5	0.5	0.5	0.5	0.5	2	2	1	1	1	1	2	2	1.5	0.5	2	0	1.5	1.5	1	1.5	2	2	2	1	1	1	1	1	1	1	1	1	2	1.5	1.5	1.5	1.5	1.5	1.5	1.5	1.5	1
M2xP184	1	1	2	1	0	0	0	0	0	0	0	2	2	1.5	1.5	0.5	1.5	2	2	2	0	2	0	2	2	1	2	2	2	2	2	2	1	1	2	1	1	2	1	2	1	2	2	2	1.5	1.5	1.5	1.5	1
M2xP185	1	1	2	1	0	0	0	0	0	0	0	2	2	1	1	1	1	2	2	2	0	2	0	2	2	1	2	2	2	2	1	1	1	1	1	1	1	1	1	2	1	2	2	2	1	1	1	1	1
M2xP189	2	2	2	2	1	1	1	1	1	1	1	2	2	1	1	1	1	2	2	2	1	2	1	2	2	2	2	2	2	2	2	2	2	2	2	2	2	2	2	2	2	2	2	2	1	1	1	1	2
M2xP190	2	2	2	2	0	0	0	0	0	0	0	1	1	1	1	1	1	2	2	2	0	2	0	2	2	2	2	2	2	2	2	1	2	2	1	2	2	1	2	2	2	1	1	1	1	1	1	1	1
M2xP191	2	2	2	2	0.5	0.5	0.5	0	0	0	0	1	1	1	1	1	1	2	2	2	0	2	0	1.5	1.5	2	1.5	1.5	1	1	2	1	2	2	1	2	2	1	2	2	2	1.5	1.5	1.5	1	1	1	1	1.5
M2xP192	2	2	2	2	0	0	0	0	0	0	0	1	1	1	1	1	1	2	2	2	0	2	0	2	2	2	2	2	2	2	2	1	2	2	1	2	2	1	2	2	2	1	1	1	1	1	1	1	1
M2xP193	2	2	2	2	0	0	0	0	0	0	0	2	2	2	2	0	2	2	2	2	1	2	0	2	2	2	2	2	2	2	2	2	2	2	2	2	2	2	2	2	2	2	2	2	2	2	2	2	1.5
M2xP194	2	2	2	2	1	1	1	1	1	1	1	2	2	1	1	1	1	2	2	2	0	2	1	2	2	2	2	2	2	2	2	2	2	2	2	2	2	2	2	2	2	1	1	1	1	1	1	1	1
M2xP195	2	2	2	2	1	1	1	1	1	1	1	2	2	1	1	1	1	2	2	1	0	2	1	1	1	2	2	2	2	2	1.5	1.5	2	2	1	2	2	1.5	2	2	2	1	1	1	1	1	1	1.5	1
M2xP196	2	2	2	2	1	1	1	1	1	1	1	2	2	1.5	1.5	0.5	1.5	2	2	1.5	0	2	0.5	1.5	1.5	2	1.5	2	2	2	1.5	1.5	2	2	1.5	2	2	1.5	2	2	2	1	1	1	1.5	1.5	1.5	1.5	1
M2xP197	2	2	2	2	1	1	0	1	1	1	1	2	2	1	1	0.5	1	2	2	2	1	2	1	2	2	1	2	2	2	2	2	1	1	1	1	1	1	1.5	2	2	2	1	1	1	1.5	1.5	1.5	1.5	1
M2xP199	2	2	2	2	1	1	1	1	1	1	1	2	2	2	2	0	2	2	2	1.5	1	2	0	1	1	1	1	2	2	2	1	1	1	1	1	1	1	1	2	2	2	1	1	1	2	2	2	2	1
M2xP200	1	1	2	1	0	0	0	1	0	1	1	2	2	1	1	1	1	2	2	2	1	1	0	1	1	1	1	1	2	2	2	2	1	1	2	1	1	2	1	2	2	1	1	1	1	1	1	1	1
M2xP201	1	1	2	1	0	0	0	1	1	1	1	2	2	1	1	1	1	2	2	2	1	1	0	1	1	1	1	1	2	2	2	2	1	1	2	1	1	2	1	2	2	1	1	1	1	1	1	1	1
M2xP202	1.5	1.5	2	1.5	0.5	0.5	0.5	1	0.5	0.5	0.5	1.5	1.5	1	1	1	1	2	2	1.5	1	1.5	0	1	1	1.5	1	1.5	1.5	1.5	1.5	1.5	1.5	1.5	1.5	1.5	1.5	1.5	1.5	2	2	1.5	1	1.5	1.5	1.5	1.5	1.5	1.5
M2xP203	1	1	2	1	0	0	0	1	1	1	1	2	2	1	1	1	1	2	2	2	1	1	0	1	1	1	1	1	2	2	2	2	1	1	2	1	1	2	1	2	2	1	1	1	1	1	1	1	1
M2xP204	1.5	1.5	2	1.5	1	1	1	1	1	1	1	2	2	1	1	1	1	2	2	1	0	2	0	1	1	1.5	1	2	2	2	1	1	1.5	1.5	1	2	2	1	1.5	2	1	2	2	1.5	2	2	2	2	1
M2xP205	2	2	2	2	1	1	1	0	0	0	0	1	1	1	1	1	1	2	2	2	0	2	0	1	1	1	1	1	1	1	2	1	1	1	1	2	2	1	2	2	1	2	2	1	1	1	1	1	1
M2xP206	1	1	2	1	1	1	1	1	1	1	1	2	2	1	1	1	1	2	2	2	0	1	1	2	2	1	2	2	2	2	2	2	1	1	2	1	1	2	1	2	1.5	1	2	1	1	1	1	1	1
M2xP207	2	2	2	2	1	1	1	1	1	1	1	2	2	1	1	1	1	2	2	2	1	2	1	2	2	1	2	2	2	2	2	2	1	1	2	1	1	2	1	2	2	1	1	1	1	1	1	1	1
M2xP208	2	2	2	2	1	1	1	1	1	1	1	2	2	1	1	1	1	2	2	2	1	2	1	2	2	1	2	2	2	2	2	2	1	1	2	1	1	2	1	2	2	1	1	1	1	1	1	1	1
M2xP209	2	2	2	2	1	1	1	1	1	1	1	2	2	2	2	0	2	2	2	1	0	2	0	1	1	2	1	2	2	2	1	1	2	2	1	2	2	1	2	2	2	1	1	1	2	2	2	2	1
M2xP210	2	2	2	2	1	1	1	1	1	1	1	2	2	1.5	1.5	0.5	1.5	2	2	1	1	2	0	1	1	2	1	2	2	2	1	1	2	2	1	2	2	1	2	2	2	2	2	2	2	2	2	2	2
M2xP211	1.5	1.5	2	1.5	1	1	1	1	1	1	1	2	2	1	1	1	1	2	2	1	0.5	2	0	1	1	1.5	1	1.5	1.5	1.5	1.5	1	1.5	1.5	1	2	2	1	2	2	1.5	2	2	1.5	1.5	1.5	1.5	1	1.5
M2xP213	1.5	1.5	2	1.5	1	0.5	0.5	1	1	1	1	2	2	2	2	0	2	2	2	1.5	0.5	1.5	0	1.5	1.5	1	1.5	1.5	2	2	1.5	1.5	1	1	1.5	1.5	1.5	1.5	1.5	2	1.5	1.5	1.5	1	1.5	1.5	1.5	1.5	1
M2xP214	2	2	2	2	1	1	1	1	1	1	1	2	2	2	2	0	2	2	2	1	1	2	0	1	1	1	1	2	2	2	1	1	1	1	1	1	1	1	1.5	2	2	1	1	1	2	2	2	2	1
M2xP215	1	1	2	1	0	0	0	0	0	0	0	2	2	2	2	0	2	2	2	2	0	2	0	2	2	1	2	2	2	2	2	2	1	1	2	2	2	2	2	2	1	2	2	1	2	2	2	2	1
M2xP216	2	2	2	2	0.5	0.5	1	0.5	0.5	0.5	0.5	1.5	1.5	1.5	1.5	0.5	1.5	2	2	2	1	2	1	2	1.5	1.5	2	2	2	1.5	2	2	1.5	1.5	1.5	1.5	1.5	2	1.5	2	1	1.5	1.5	1.5	1.5	1.5	1.5	1.5	1.5
M2xP219	1.5	1.5	2	1.5	1	1	1	1	1	1	1	2	2	1.5	1.5	0.5	1.5	2	2	1.5	0	1.5	1	1.5	1.5	1.5	1.5	2	2	2	1.5	1.5	1.5	1.5	1.5	1.5	1.5	1.5	1.5	2	2	1.5	1.5	1.5	1.5	1.5	1.5	1.5	1.5
M2xP220	1.5	1.5	2	1.5	0.5	0.5	0.5	1	1	1	1	2	2	2	2	0	2	2	2	1.5	0	1.5	0	1	1	1.5	1	1	2	2	1.5	1.5	1.5	1.5	1.5	1.5	1.5	1.5	1.5	1.5	2	1	1	1	1	1	1	1	1
M2xP221	1.5	1.5	2	1.5	0.5	0.5	0.5	0.5	0.5	0.5	0.5	2	2	1	1	1	1	2	2	1.5	1	1.5	0	1.5	1.5	1	1.5	2	2	2	1.5	1.5	1	1	1.5	1	1	1.5	1.5	2	2	1	1	1	2	2	2	2	1
M2xP222	2	2	2	2	0.5	0.5	0.5	0.5	0.5	0.5	0.5	2	2	1.5	1.5	0.5	1.5	2	2	2	0	2	0	2	2	2	2	2	2	2	1.5	1.5	2	2	1.5	2	2	1.5	1.5	2	1.5	1.5	1.5	1.5	1	1	1	1	1
M2xP223	1	1	2	1	1	1	1	1	1	1	1	2	2	1	1	1	1	2	2	2	1	1	0.5	1.5	1.5	2	1.5	2	2	2	1.5	1.5	2	2	1.5	2	2	1.5	2	2	2	2	2	2	1.5	1.5	1.5	1.5	2
M2xP224	1.5	1.5	2	1.5	1	1	1	1	1	1	1	2	2	1.5	1.5	0.5	1.5	2	2	2	1	1.5	1	2	2	1.5	2	2	2	2	2	2	1.5	1.5	2	1.5	1.5	2	1.5	2	2	1.5	1	1.5	1	1	1	1	1.5
M2xP225	1.5	1.5	2	1.5	1	1	1	1	1	1	1	2	2	2	2	0	2	2	2	2	1	1.5	1	2	2	1.5	2	2	2	2	2	2	1.5	1.5	2	1.5	1.5	2	2	2	2	1.5	1.5	1.5	1	1	1	1	1.5
M2xP226	2	2	2	2	0.5	0.5	0.5	0.5	0.5	0.5	0.5	1.5	1.5	1.5	1.5	1	1	1.5	2	1.5	0	2	0	1.5	1.5	2	1.5	1.5	2	2	1.5	1.5	2	2	1.5	2	2	1.5	2	2	2	1.5	1.5	1	1.5	1.5	1.5	1.5	1.5
M2xP228	2	2	2	2	1	1	1	1	1	1	1	2	2	2	2	1	1	1	2	1	1	2	0	1	1	1	1	2	2	2	1	1	1	1	1	1	1	1	2	2	2	2	2	2	2	2	2	2	2
M2xP229	2	2	2	2	1	1	1	1	1	1	1	2	2	1.5	1.5	1	1	1.5	2	1	1	2	0	1	1	2	1	2	2	2	1	1	2	2	1	2	2	1	2	2	2	2	2	2	2	2	2	2	2
M2xP230	2	2	2	2	0	0	0	0	0	0	0	1	1	2	2	1	1	1	2	2	1	2	0	2	2	2	2	2	2	2	2	1	2	2	1	2	2	1	2	2	2	2	2	2	1	1	1	1	2
M2xP231	2	2	1.5	2	1	1	1	1	0	1	1	2	2	1.5	1.5	0.5	1.5	2	1.5	1	1	2	0	1	1	1.5	1	1.5	2	2	1	1	1.5	1.5	1	1.5	1.5	1	1.5	1.5	1	2	2	2	1.5	1.5	1	2	1.5
M2xP233	2	2	2	2	1	1	1	0.5	0.5	0.5	0.5	1.5	1.5	2	2	0	2	2	2	1.5	0.5	2	0	1.5	1.5	1.5	1.5	2	1.5	1.5	1	1.5	1.5	1.5	1	1.5	1.5	1	2	2	2	1	1	1	2	2	2	2	1
M2xP236	2	2	2	2	0.5	0.5	0.5	1	1	1	1	2	2	2	2	1	1	1	2	1.5	0.5	2	0	1	1	2	1	1.5	2	2	1.5	1.5	2	2	1.5	2	2	1.5	2	2	2	1.5	1	1.5	1	1.5	1.5	1.5	1.5
M2xP239	2	2	2	2	0	0	0	1	1	1	1	2	2	1.5	1.5	1	1	1.5	2	2	1	2	0	1	1	2	1	1	2	2	2	2	2	2	2	2	2	2	2	2	2	2	2	2	1	1	1	1	2
M2xP240	2	2	2	2	0	0	0	0	0	0	0	1	1	1	1	1	1	2	2	2	1	2	0	2	2	2	2	2	1	1	1	2	2	2	1	2	2	1	2	2	2	2	2	2	2	2	2	2	2
M2xP241	2	2	2	2	1	1	1	0.5	0.5	0.5	0.5	1.5	1.5	1.5	1.5	0.5	1.5	2	2	2	0	2	0.5	2	2	2	2	2	1.5	1.5	1.5	2	2	2	1.5	2	2	1.5	2	2	2	1	1	1	1.5	1.5	1.5	1.5	1
M2xP242	2	2	1	2	1	1	1	1	1	1	1	2	2	2	2	0	2	2	1	1	0	2	0	1	1	2	1	1	2	2	1	1	2	2	1	2	2	1	2	1	2	1	1	1	1	1	1	1	1
M2xP243	2	2	2	2	0.5	0.5	0.5	0.5	0.5	0.5	0.5	1.5	1.5	1	1	1	1	2	2	1.5	1	2	0	1.5	1.5	2	1	2	1.5	1.5	1.5	1.5	2	2	1.5	2	2	1.5	2	2	2	1.5	1.5	1	1.5	1.5	1.5	1	1.5
M2xP244	2	2	2	2	0	0	0	0	0	0	0	1	1	2	2	0	2	2	2	2	1	2	0	2	2	2	2	2	1	1	1	2	2	2	1	2	2	1	2	2	2	2	2	2	2	2	2	2	2
M2xP245	2	2	2	2	0	0	0	0	0	0	0	1	1	2	2	0	2	2	2	2	1	2	0	2	2	2	2	2	1	1	1	2	2	2	1	2	2	1	2	2	2	2	2	2	2	2	2	2	1
M2xP246	2	1.5	2	1	0	0.5	0.5	1	0.5	0.5	0.5	1.5	1.5	2	2	0	2	2	2	1.5	1	1.5	0	1.5	1.5	1.5	1.5	2	1.5	1.5	1	1.5	1.5	1	1.5	1.5	2	1.5	2	1.5	2	1	1	2	1.5	1.5	1.5	1.5	1
M2xP248	2	2	2	2	0	0	0	0	0	0	0	1	1	2	2	0	2	2	2	2	1	2	0	2	2	2	2	2	1	1	1	2	2	2	1	2	2	1	2	2	2	2	2	2	2	2	2	2	1
M2xP249	2	2	2	2	0	0	0	0	0	0	0	1	1	2	2	0	2	2	2	2	1	2	0	2	2	2	2	2	1	1	1	2	2	2	1	2	2	1	2	2	2	2	2	2	2	2	2	2	1
M2xP250	2	2	2	2	0	0	0	0	0	0	0	1	1	2	2	0	2	2	2	2	1	2	0	2	2	2	2	2	1	1	1	2	2	2	1	2	2	1	2	2	2	2	2	2	2	2	2	2	1
M2xP251	2	2	2	2	0	0	0	0	0	0	0	1	1	2	2	0	2	2	2	2	1	2	0	2	2	2	2	2	1	1	1	2	2	2	1	2	2	1	2	2	2	2	2	2	2	2	2	2	1
M2xP252	2	2	2	2	0	0	0	0	0	0	0	1	1	2	2	0	2	2	2	2	1	2	0	2	2	2	2	2	1	1	1	2	2	2	1	2	2	1	2	2	2	2	2	2	2	2	2	2	1
M2xP253	2	2	2	2	1	1	1	1	1	1	1	2	2	1	1	1	1	2	2	2	0	2	1	2	2	2	2	2	2	2	2	2	2	2	2	2	2	2	2	2	2	1	1	1	1	1	1	1	1
M2xP254	2	2	2	2	1	1	1	1	1	1	1	2	2	2	2	0	2	2	1	2	0	2	1	2	2	2	2	2	2	2	2	1	2	2	2	2	2	1	2	2	2	1	1	1	1	1	1	1	1.5
M2xP255	2	2	2	2	0	0	0	0	0	0	0	2	2	2	2	0	2	2	2	2	1	2	0	2	2	2	2	2	2	2	1.5	1.5	2	2	1.5	2	2	1.5	2	2	2	2	2	2	2	2	2	2	2
M2xP256	2	2	2	2	0	0	0	0	0	0	0	2	2	2	2	0	2	2	2	2	1	2	0	2	2	2	2	2	2	2	2	2	2	2	2	2	2	2	2	2	2	2	2	2	2	2	2	2	2
M2xP257	1.5	1.5	2	1.5	1	1	1	1	1	1	1	2	2	1.5	1.5	0.5	1.5	2	2	1	0.5	1.5	0	1	1	1.5	1	2	2	2	1	1	1.5	1.5	1	1.5	1.5	1	1.5	2	2	1	1	1	2	2	2	2	1
M2xP258	1	1	2	1	1	1	1	1	1	1	1	2	2	1.5	1.5	0.5	1.5	2	2	1	1	1	0	1	1	1	1	2	2	2	1	1	1	1	1	1	1	1	1	2	2	1	1	1	2	2	2	2	1
M2xP259	1	1.5	2	1.5	0	0	0	0	0	0	0	1.5	1.5	2	2	1	1	1	2	2	1	1.5	0	2	2	1.5	2	2	2	2	1.5	1	1.5	1	1	1.5	2	1	1	2	1	2	2	2	1	1	1	1	1
M2xP260	1	1	2	1	0	0	0	0	0	0	0	1	1	2	2	0	2	2	2	2	1	1	0	2	2	1	2	2	2	2	1.5	1	1	1	1	1	1	1	1	2	2	1	1	1	1	1	1	1	1
M2xP262	2	2	2	2	1	1	1	1	1	1	1	2	2	2	2	0	2	2	1	1	1	2	0	1	1	2	1	1	2	2	1	1	2	2	1	2	2	1	2	1	2	2	2	2	1	1	1	1	2
M2xP263	2	2	2	2	0	0	0	0	0	0	0	2	2	2	2	0	2	2	2	2	1	2	0	2	2	2	2	2	2	2	1.5	1.5	2	2	1.5	2	2	1.5	2	2	2	2	2	2	2	2	2	2	2
M2xP264	2	2	2	2	0.5	0.5	0.5	0.5	0.5	0.5	0.5	2	2	1	1	1	1	2	2	1.5	1	2	0	1.5	1.5	1.5	1.5	1.5	2	2	1.5	1.5	1.5	1.5	1.5	2	2	1.5	2	1	2	2	2	2	1.5	1.5	1.5	1	2
M2xP265	2	2	2	2	0	0	0	0	0	0	0	2	2	2	2	0	2	2	2	2	1	2	0	2	2	1.5	2	2	2	2	1.5	1.5	1.5	1.5	1.5	2	2	1.5	2	2	2	2	2	2	2	2	2	2	2
M2xP266	2	2	2	2	0	0.5	0	0	0	0	0	2	2	2	2	0	2	2	2	2	1	2	0	2	2	2	2	2	2	2	1.5	1.5	2	2	1.5	2	2	1.5	2	2	2	2	2	2	2	2	2	2	2
M2xP268	2	2	2	2	1	1	1	1	1	1	1	2	2	1.5	1.5	0.5	1.5	2	2	1	1	2	0	1	1	2	1	2	2	2	1	1	2	2	1	2	2	1	2	2	2	2	2	2	2	2	2	2	2
M2xP269	2	2	2	2	0.5	0.5	0.5	0.5	0.5	0.5	0.5	2	2	1.5	1.5	0.5	1.5	2	2	1.5	1	2	0	1.5	1.5	2	1.5	2	2	2	1.5	1.5	2	2	1.5	2	2	1.5	2	2	2	2	2	2	2	2	2	2	2
M2xP270	2	2	2	2	0.5	0.5	0.5	0.5	0.5	0.5	0.5	2	2	1.5	1.5	0.5	1.5	2	2	2	1	2	0	2	2	2	2	2	2	2	1.5	1.5	2	2	1.5	2	2	1.5	2	2	2	2	2	2	2	2	2	2	2
M2xP271	2	2	1.5	2	0.5	0.5	0.5	0.5	0.5	0.5	0.5	2	2	2	2	0	2	2	1.5	1.5	0.5	2	0	1.5	1.5	2	1.5	1.5	2	2	1	1	2	2	1	2	2	1	2	1.5	2	1.5	1.5	1.5	1	1	1	1	1.5
M2xP272	2	2	2	2	0.5	0.5	0.5	0.5	0.5	0.5	0.5	2	2	2	2	0	2	2	2	1.5	1	2	0	1.5	1.5	2	1.5	2	2	2	1	1	2	2	1	2	2	1	2	2	2	2	2	2	1.5	1.5	1.5	1.5	2
M2xP273	2	2	2	2	1	1	1	1	1	1	1	2	2	1	1	1	1	2	1.5	1	0.5	2	0	1	1	2	1	1.5	2	2	1	1	2	2	1	2	2	1	1.5	1.5	1.5	2	2	2	1.5	1.5	1.5	1.5	1.5
M2xP274	2	2	2	2	1	1	1	1	1	1	1	2	2	1.5	1.5	0.5	1.5	2	1.5	1	0	2	0	1	1	2	1	1	2	2	1	1	2	2	1	2	2	1	1	1	1	2	2	2	1	1	1	1	1
M2xP275	2	2	2	2	1	1	1	1	1	1	1	2	2	1.5	1.5	0.5	1.5	2	1.5	1	0	2	0	1	1	2	1	1	2	2	1	1	2	2	1	2	2	1	1	1	1	2	2	2	1	1	1	1	1
M2xP276	2	2	2	2	0.5	0.5	0.5	1	1	1	1	2	2	2	2	0	2	2	2	2	1	2	0.5	1.5	1.5	1	1.5	1.5	2	2	2	2	1	1	2	1	1	2	2	2	2	1	1	1	1	1	1	1	1
M2xP279	2	2	2	2	1	1	1	1	1	1	1	2	2	1.5	1.5	0.5	1.5	2	2	2	1	2	1	2	2	1	2	2	2	2	2	2	1	1	2	1	1	2	2	2	2	1	1	1	1	1	1	1	1
M2xP280	2	2	2	2	1	1	1	1	1	1	1	2	2	1	1	1	1	2	2	2	1	2	1	2	2	1	2	2	2	2	2	2	1	1	2	1	1	2	2	2	2	1	1	1	1	1	1	1	1
M2xP281	2	2	2	2	0.5	0.5	0.5	0.5	0.5	0.5	0.5	1.5	1.5	1.5	1.5	0.5	1.5	2	2	2	1	2	0	2	2	1	2	2	1.5	1	1.5	2	1	1	1.5	1	1	1.5	2	2	2	1	1	1	1.5	1	2	1	1
M2xP283	1.5	1.5	1.5	1.5	0.5	0.5	0.5	0.5	0.5	0.5	0.5	2	2	1.5	1.5	0.5	1.5	2	1.5	1.5	0.5	1.5	0	1.5	1.5	2	1.5	1.5	2	2	1.5	1.5	2	2	1.5	2	2	1.5	2	1.5	2	1.5	1.5	1.5	1.5	1.5	1.5	1.5	1.5
M2xP284	1.5	1.5	2	1.5	0	0	0	0	0	0	0	1	1	1.5	1	1	1	1	2	2	1	2	0	2	2	2	2	2	1	1	1	2	2	2	1	2	2	1	2	2	2	2	2	2	2	2	2	2	2
M2xP285	1.5	1.5	2	1.5	1	0.5	0.5	1	0	0.5	0.5	2	2	1.5	1.5	0.5	1.5	1.5	2	1.5	1	1.5	0	1.5	1.5	1	1.5	2	2	2	1	1	1	1	1	1	1	1	1	2	2	1	1	1	1.5	2	1	2	1
M2xP287	2	2	2	2	0	0	0	1	1	1	1	2	2	2	2	0	2	2	2	2	0	2	0	1	1	2	1	1	2	2	2	2	2	2	2	2	2	2	1.5	2	1	2	2	2	1	1	1	1	1.5
M2xP288	2	2	2	2	0.5	0.5	0.5	1	1	1	1	2	2	2	2	0.5	2	1.5	2	1.5	0.5	2	0	1	1	1.5	1	1.5	2	2	1.5	1.5	1.5	1.5	1.5	1.5	1.5	1.5	1	2	1.5	1.5	1.5	2	1.5	1.5	1.5	1.5	1
M2xP289	2	2	1	2	0	0	0	0	0	0	1	2	2	2	2	1	1	1	2	2	0	2	0	1	1	2	1	1	2	2	1	1	2	2	1	2	1	1	2	2	2	1	1	1	1	1	1	1	1
M2xP290	1	1	1	1	0	0	0	0	0	0	1	2	2	2	2	1	1	1	2	2	1	1	0	1	1	2	1	1	2	2	1	1	2	2	1	2	2	1	2	2	2	2	2	2	1	1	1	1	2
M2xP291	1	1	2	1	0	0	0	0	0	0	0	2	2	2	2	0	2	2	2	2	0	2	0	2	2	1	2	2	2	2	1	1	1	1	1	2	2	1	2	2	1	2	2	1	1	1	1	1	1
M2xP292	1	1	2	1	1	1	1	0	0	0	0	1	1	2	2	0	2	2	2	2	0	2	0	1	1	1	1	1	1	1	2	1	1	1	1	2	2	1	2	2	1	2	2	1	1	1	1	1	1
M2xP293	2	2	2	2	0.5	0.5	0.5	0	0	0	0	1	1	2	2	1	1	1	2	2	0	2	0	1.5	1.5	2	1.5	1.5	1	1	1.5	1.5	2	2	1	2	2	1	1	2	1	2	2	2	1.5	1.5	1.5	1.5	1
M2xP294	2	2	2	2	0.5	0.5	0.5	0	0	0	0	1.5	1.5	2	2	0.5	2	1.5	2	2	0.5	2	0	1.5	1.5	2	1.5	1.5	1.5	1.5	1.5	1	2	2	1	2	2	1	1.5	2	1.5	2	2	2	1	1	1	1	1.5
M2xP295	2	2	2	2	0	0	0	0	0	0	0	1.5	1.5	2	2	0	2	2	2	1.5	0.5	2	0.5	2	2	2	2	2	2	2	1.5	1	2	2	1	2	1.5	1.5	2	2	2	1.5	1.5	1.5	1	1	1	1	1.5
M2xP296	2	2	2	2	0	0	0	0	0	0	0	1.5	1.5	2	2	0	2	2	2	1.5	0	2	0.5	2	2	2	2	2	2	2	1.5	1	2	2	1	2	1	1.5	2	2	2	1	1	1	1	1	1	1	1
M2xP297	1.5	1.5	1	1.5	0	0	0	0	0	0	1	2	2	2	2	0	2	2	2	2	1	1.5	0	1	1	1.5	1	1	2	2	1	1	1.5	1.5	1	1.5	1.5	1	1.5	2	2	1.5	1.5	2	1	1	1	1	1.5
M2xP298	1.5	1.5	2	1.5	1	1	1	1	1	1	1	2	2	1.5	1.5	0.5	1.5	2	2	1.5	1	1.5	0.5	1.5	1.5	1	1.5	2	2	2	1.5	1.5	1	1	1.5	1	1	1.5	1.5	2	2	1	1	1	1	1	1	1	1
M2xP299	1.5	1.5	2	1.5	1	1	1	1	1	1	1	2	2	1.5	1.5	0.5	1.5	2	2	2	1	2	1	2	2	1.5	2	2	2	2	2	2	1.5	1.5	2	1.5	1	2	2	2	2	1.5	1	1	1	1	1	1	1
M2xP300	1.5	1.5	2	1.5	0.5	0.5	0.5	0	0.5	0.5	0.5	1.5	1.5	2	2	0	2	2	2	2	1	1.5	0	2	2	1	2	2	2	2	2	1.5	1	1	1.5	1	1	1.5	1.5	2	2	1	1	1	1	1	1	1	1
M2xP302	2	2	2	2	0	0	0	0	0	0	0	1	1	1	1	1	1	2	2	1	0.5	2	0	1	1	1.5	1	1	1	1	2	1	1.5	1.5	1	2	2	1	2	2	1.5	2	2	1.5	1	1	1	1	1.5
M2xP303	2	2	2	2	1	1	1	1	1	1	1	2	2	2	2	0	2	2	2	1	1	2	1	2	2	1	2	2	2	2	2	2	1	1	2	1	1	2	1	2	2	1	1	1	2	2	2	2	1
M2xP304	1	1	2	1	1	1	1	1	1	1	1	2	2	2	2	0	2	2	2	2	0	1	0	1	1	1	1	1	1	1	2	1	1	1	1	1	1	1	1	2	2	1	1	2	1	1	1	1	1
M2xP305	2	2	1.5	2	1	1	1	1	0	0.5	0.5	1.5	1.5	1	1	1	1	2	2	2	0.5	2	1	1	1	1.5	2	1.5	2	1.5	2	1.5	1.5	1.5	1	1.5	1	1.5	2	1	2	1	1	1	1	1	1	1	1
M2xP307	1	1	2	1	0	0	0	0	0	0	0	2	2	1	1	1	1	2	2	1.5	0	1	0	2	2	1	2	2	2	2	1	1	1	1	1	1	1	1	1	2	2	1	1	2	1	1	1	1	1
M2xP308	1	1	2	1	0.5	0.5	0.5	0.5	0.5	0.5	0.5	2	2	1	1	1	1	2	2	1.5	0	1	0	1.5	1.5	1	1.5	1.5	1.5	1.5	1.5	1	1	1	1	1	1	1	1	2	2	1	1	2	1	1	1	1	1
M2xP309	1	1	1	1	1	1	1	1	1	1	1	2	2	2	2	0	2	2	1.5	1	1	1	0	1	1	1	1	1	2	2	1	1	1	1	1	1	1	1	1	1.5	1	2	2	2	1	1	1	1	1
M2xP310	1	1	1.5	1	0.5	0.5	0.5	0.5	0.5	0.5	0.5	2	2	1	1	1	1	2	1.5	1.5	1	1	0	1.5	1.5	1	1.5	1.5	2	2	1	1	1	1	1	1	1	1	1	1.5	1	2	2	2	1	1	1	1	1
M2xP312	2	2	2	2	0	0	0	0	0	0	0	2	2	2	2	0	2	2	2	1.5	1	2	0	2	2	2	2	2	2	2	1	1	2	2	1	2	2	1	2	2	2	2	2	2	1	1	1	1	2
M2xP313	2	2	2	2	0.5	0.5	0.5	0.5	0.5	0.5	0.5	2	2	1.5	1.5	0.5	1.5	2	2	1.5	1	2	0	1.5	1.5	2	1.5	2	2	2	1	1	2	2	1	2	2	1	2	2	2	2	2	2	1.5	1.5	1.5	1.5	2
M2xP315	2	2	2	2	0	0	0	0	0	0	0	2	2	2	2	0	2	2	2	1.5	1	2	0	2	2	2	2	2	2	2	1	1	2	2	1	2	2	1	2	2	2	2	2	2	1	1	1	1	2
M2xP316	2	2	2	2	0	0	0	0	0	0	0	2	2	2	2	0	2	2	2	2	1	2	0	2	2	2	2	2	2	2	1	1	2	2	1	2	2	1	2	2	2	2	2	2	1	1	1	1	2
M2xP317	2	2	2	2	0.5	0.5	0.5	0.5	0.5	0.5	0.5	2	2	2	2	0	2	2	2	1.5	1	2	0	1.5	1.5	2	1.5	1.5	2	2	1	1	2	2	1	2	2	1	2	1.5	2	2	2	2	1	1	1	1	2
M2xP318	2	2	2	2	0	0	0	0	0	0	0	2	2	2	2	0	2	2	2	2	1	2	0	2	2	2	2	2	2	2	1	1	2	2	1	2	2	1	2	2	2	2	2	2	1	1	1	1	2
M2xP319	2	2	2	2	0	0	0	0	0	0	0	2	2	2	2	0	2	2	2	1.5	1	2	0	2	2	2	2	2	2	2	1	1	2	2	1	2	2	1	2	2	2	2	2	2	1	1	1	1	2
M2xP320	2	2	2	2	0	0	0	1	1	1	1	2	2	2	2	0	2	2	2	2	1	2	0	1	1	2	1	1	2	2	2	2	2	2	2	2	2	2	2	2	2	2	2	2	1	1	1	1	2
M2xP321	1.5	1.5	2	1	0	0	0	0	0	0	0	2	2	2	2	0	2	2	2	1	1	1.5	0	1	1	1.5	1	1	1	1	1.5	1	1	1.5	1	1.5	1.5	1	1.5	2	2	1.5	1	2	1	1	1	1	1.5
M2xP322	2	2	2	2	1	1	1	1	1	1	1	2	2	2	2	0	2	2	2	1	1	2	0	1	1	2	1	1	2	2	1	1	2	2	1	2	2	1	2	1	2	2	2	2	1	1	1	1	2
M2xP325	1.5	1.5	2	1.5	1	1	1	1	0	1	1	2	2	2	2	0	2	2	2	1	1	1.5	0	1.5	1.5	2	1.5	1	2	2	1	1	2	2	1.5	2	2	1.5	1	1	1	1.5	1.5	2	1.5	1.5	1	1.5	1
M2xP327	2	1.5	2	1.5	0.5	0.5	0.5	0.5	0.5	0.5	0.5	1.5	1.5	2	2	0	2	1.5	2	2	1	2	0	1.5	1.5	1.5	1.5	1.5	1.5	1.5	1.5	1	1.5	1.5	1	1.5	1	1	1.5	2	1	1.5	1	2	1	1	1	1	1.5
M2xP330	2	2	2	2	0	0	0	0	0	0	0	2	2	2	2	0	2	2	2	1.5	1	2	0	2	2	2	2	2	2	2	1	1	2	2	1	2	2	1	2	2	1	1	1	2	1	1	1	1	1
M2xP331	2	2	2	2	0	0	0	0.5	0.5	0.5	0.5	2	2	2	2	0	2	2	2	2	1	2	0	1.5	1.5	2	1.5	1.5	2	2	1.5	1.5	2	2	1.5	2	2	1.5	2	2	2	2	2	2	1	1	1	1	2
M2xP332	2	2	2	2	0.5	0.5	0.5	0.5	0.5	0.5	0.5	1	1.5	2	2	0	2	1.5	2	2	1	2	0	1.5	1.5	2	1.5	1.5	1.5	1.5	1.5	1	2	2	1	2	2	1	1.5	2	1.5	1.5	1.5	2	1	1	1	1.5	1.5
M2xP335	1	1	2	1	1	1	1	1	1	1	1	2	2	2	2	0	2	2	2	2	1	1	0	1	1	2	1	1	1	1	2	1	2	2	1	2	2	1	2	2	2	2	2	2	1	1	1	1	2
M2xP336	1.5	1.5	2	1.5	1	1	1	1	1	1	1	2	2	2	2	0	2	2	2	1.5	1	1.5	0	1	1	1.5	1	1	1	1	1.5	1	1.5	1.5	1	1.5	1.5	1	1.5	2	1.5	1.5	1.5	2	1	1	1	1	1.5
M2xP338	1.5	1.5	2	1.5	1	1	1	1	1	1	0.5	1.5	1.5	2	2	0	2	2	2	1.5	1	1.5	0	1	1	1.5	1	1	1	1	1.5	1	1.5	1.5	1	1.5	1.5	1	1.5	2	1.5	2	2	2	1	1	1	1	1.5
M2xP339	2	2	2	2	0.5	0.5	0.5	0.5	0.5	0.5	0.5	1.5	1.5	2	2	0	2	2	2	1.5	1	2	0	1	1	2	1	1	1	1	1.5	1	2	2	1	2	2	1	2	2	2	2	2	2	1	1	1	1	2
M2xP340	2	2	2	2	1	1	1	1	1	1	1	2	2	1	1	1	1	2	2	1.5	1	2	0.5	1.5	1.5	1	1.5	2	2	2	1.5	1.5	1	1	1.5	1	1	1.5	1	2	1	2	2	2	1.5	1.5	1.5	1.5	1
M2xP341	2	2	2	2	0	0	0	0	0	0	0	2	2	2	2	0	2	2	2	2	1	2	0	2	2	2	2	2	2	2	1	1	2	2	1	2	2	1	2	2	2	2	2	2	1	1	1	1	2
M2xP342	1.5	1.5	2	1.5	0.5	0.5	0.5	0.5	0.5	0.5	0.5	2	2	1.5	1.5	0.5	1.5	2	2	2	1	1.5	0	1.5	1.5	1.5	1.5	1.5	1.5	1.5	1.5	1	1.5	1.5	1	1.5	1.5	1	1.5	2	1.5	2	2	2	1	1	1	1	1.5
M2xP343	1.5	1.5	2	1.5	1	1	1	1	1	1	0	1	1	2	2	0	2	2	2	1	1	1.5	0	1	1	1.5	1	1	1	1	2	1	1.5	1.5	1	1.5	1.5	1	1.5	2	1.5	2	2	2	1	1	1	1	1.5
M2xP344	1.5	1.5	2	1.5	1	0.5	0.5	1	0	0.5	0.5	1.5	1.5	2	2	0	2	2	2	1.5	1	1.5	0	1.5	1.5	1.5	1.5	1.5	1.5	1.5	1.5	1	1.5	1.5	1	1.5	1.5	1	1.5	1.5	1.5	2	2	2	1	1	1	1	1.5
M2xP345	1	1.5	1.5	1.5	0	0.5	0.5	1	0.5	0.5	0.5	1.5	1.5	1.5	1.5	0.5	1.5	2	1.5	1	1	1.5	0	1.5	1.5	1.5	1.5	1	1.5	1.5	1.5	1.5	1.5	1.5	1.5	1.5	1.5	1.5	1.5	1	1.5	2	2	2	1	1	1	1	1.5
M2xP347	2	2	2	2	1	1	1	1	1	1	1	2	2	2	2	0	2	2	2	1.5	1	2	0	1	1	2	1	1	1	1	1.5	1	2	2	1	2	2	1	2	2	2	2	2	2	1	1	1	1	2
M2xP348	2	2	2	2	1	1	1	1	1	1	1	2	2	2	2	0	2	2	2	1.5	1	2	0	1	1	2	1	1	1	1	1.5	1	2	2	1	2	2	1	2	2	2	2	2	2	1	1	1	1	2
M2xP350	1.5	1.5	2	1	0	0	0	1	0.5	0.5	0.5	2	2	2	2	0	2	2	2	1.5	1	1.5	0	1.5	1.5	1.5	1.5	1.5	2	2	1.5	1.5	1	1.5	1.5	1.5	1.5	1.5	1	2	1	1.5	1.5	2	1	1	1	1	1
M2xP352	2	2	2	2	0.5	0.5	0.5	0.5	0.5	0.5	0.5	2	2	1	1	1	1	2	2	2	1	2	0	1.5	1.5	2	1.5	1.5	1.5	1.5	1.5	1	2	2	1	2	2	1	2	2	2	2	2	2	1	1	1	1	2
M2xP353	1	1	1	1	1	0.5	0.5	1	0	0.5	0.5	1	1.5	1	1	0.5	1	2	2	1.5	1	1	0	1.5	1.5	1.5	1	1	1.5	1	1.5	1	1.5	1.5	1.5	1.5	1.5	1	1.5	2	1	2	2	2	1	1	1	1	1
M2xP356	1	1	2	1	1	1	1	1	1	1	1	2	2	2	2	0	2	2	2	2	1	1	0	1	1	1	1	1	1	1	2	1	1	1	1	1	1	1	1	2	1	2	2	2	1	1	1	1	1
M2xP357	1	1	2	1	1	1	1	1	1	1	1	2	2	2	2	0	2	2	2	2	1	1	0	1	1	1	1	1	1	1	2	1	1	1	1	1	1	1	1	2	1	2	2	2	1	1	1	1	1
M2xP358	1	1	2	1	0	0	0	0	0	0	0	2	2	1	1	1	1	2	2	2	1	1	0	2	2	1	2	2	2	2	1	1	1	1	1	1	1	1	1	2	1	2	2	2	1	1	1	1	1
M2xP359	1	1	2	1	0	0	0	0	0	0	0	2	2	2	2	0	2	2	2	1.5	1	1	0	1.5	1.5	1	1.5	1.5	1.5	1.5	1.5	1	1	1	1	1	1	1	1	2	2	1	1	1	1	1	1	1	1
M2xP360	1	1	2	1	1	1	1	1	1	1	1	2	2	2	2	0	2	2	2	2	1	1	0.5	2	2	1	2	2	2	2	1.5	1.5	1	1	1.5	1	1	1.5	1	2	2	1	1	1	1.5	1.5	1.5	1.5	1
M2xP361	1	1	2	1	0	0	0	0	0	0	0	2	2	2	2	0	2	2	2	1	1	1	0	1	1	1	1	1	1	1	2	1	1	1	1	1	1	1	1	2	2	1	1	1	1	1	1	1	1
M2xP364	1	1	2	1	1	1	1	1	1	1	0	1	1	2	2	0	2	2	2	1	1	1	0	1	1	1.5	1	1	1	1	2	1	1.5	1.5	1	1.5	1.5	1	1.5	2	2	2	2	2	1	1	1	1	1.5
M2xP365	1.5	1.5	2	1.5	1	1	1	0	1	0	0	1	1	2	2	0	2	2	2	1	1	1.5	0	1	1	1.5	1	1	1	1	2	1	1.5	1.5	1	1.5	1.5	1	1.5	2	1	2	2	2	1	1	1	1	1.5
M2xP366	2	2	1	2	0	0	0	0	0	0	0	1	1	2	2	0	2	2	1	1	1	2	1	2	2	2	2	2	2	2	2	2	2	2	2	2	2	2	2	2	2	2	2	2	1	1	1	1	2
M2xP367	2	2	1	2	0	0	0	0	0	0	0	1	1	2	2	0	2	2	1	1	1	2	1	2	2	2	2	2	2	2	2	2	2	2	2	2	2	2	2	2	2	2	2	2	1	1	1	1	2
M2xP368	1	1	2	1	0	0	0	0	0	0	0	2	2	2	2	0	2	2	2	2	0.5	2	0	2	2	2	2	2	2	2	1	1	1.5	1.5	1	2	2	1	2	2	1.5	2	2	2	1	1	1	1	1.5
M2xP369	2	2	2	2	0	0	0	0	0	0	0	2	2	2	2	0	2	2	2	2	1	2	0	2	2	2	2	2	2	2	1	1	2	2	1	2	2	1	2	2	2	2	2	2	1	1	1	1	2
M2xP370	1	1.5	1.5	1.5	0	0	0	0	0	0	0	1.5	1.5	2	2	0	2	2	2	1	1	2	1	2	2	2	2	2	2	2	1.5	1.5	1.5	1.5	1	2	2	1.5	2	2	1	2	2	2	1	1	1	1	1.5
M2xP371	1.5	1.5	1.5	1.5	0.5	0.5	0.5	0.5	0.5	0.5	0.5	1.5	1.5	2	2	0	2	2	2	1	0.5	2	0.5	1.5	1.5	2	1.5	1.5	2	2	1.5	1.5	1.5	1.5	1.5	2	2	1.5	2	1.5	1.5	2	2	2	1	1	1	1	1.5
M2xP372	1	1	1.5	1	1	1	1	1	1	1	0.5	1.5	1.5	1	1	1	1	2	1.5	1	1	1	0	1	1	1	1	1	1.5	1.5	1.5	1	1	1	1	1	1	1	1	1.5	1	2	2	2	1	1	1	1	1
M2xP373	1	1	1	1	1	1	1	1	1	1	1	2	2	1	1	1	1	2	1	1	1	1	0	1	1	1	1	1	2	2	1	1	1	1	1	1	1	1	1	1	1	2	2	2	1	1	1	1	1
M2xP374	1.5	1.5	1.5	1.5	1	1	1	1	1	1	0.5	1.5	1.5	1.5	1.5	0.5	1.5	2	1.5	1	1	1.5	0	1	1	1.5	1	1	1.5	1.5	1.5	1	1.5	1.5	1	1.5	1.5	1	1.5	1.5	1.5	2	2	2	1	1	1	1	1.5
M2xP375	2	2	1.5	2	1	1	1	0.5	1	1	0.5	1.5	1.5	1.5	1.5	0.5	1.5	2	1.5	1	1	2	0	1	1	2	1	1	1.5	1.5	1.5	1	2	2	1	2	2	1	2	1.5	2	2	2	2	1	1	1	1	2
M2xP376	1.5	1.5	1.5	1.5	1	1	1	1	1	1	0.5	1.5	1.5	2	2	0	2	2	1.5	1	1	1.5	0	1	1	1.5	1	1	1.5	1.5	1.5	1	1.5	1.5	1	1.5	1.5	1	1.5	1.5	1.5	2	2	2	1	1	1	1	1.5
M2xP377	1	1	1.5	1	1	1	1	1	1	1	0.5	1.5	1.5	2	2	1	1	1	1.5	1	1	1	0	1	1	1	1	1	1.5	1.5	1.5	1	1	1	1	1	1	1	1	1.5	1	2	2	2	1	1	1	1	1
M2xP378	2	1.5	1.5	1.5	1	0	0.5	1	1	0.5	0.5	1.5	1.5	1.5	1.5	0.5	1.5	2	1.5	1.5	1	1.5	0	1.5	1.5	1.5	1.5	1	1.5	1.5	1.5	1	1.5	1	1.5	1.5	1	1.5	1.5	1	2	2	2	2	1	1	1	1	1.5
M2xP382	1.5	1.5	1	1.5	1	1	1	1	1	1	1	2	2	2	2	0	2	2	1	1	1	1.5	0	1	1	2	1	1	2	2	1	1	2	2	1	2	2	1	2	1	2	2	2	2	1	1	1	1	2
M2xP383	2	2	2	2	1	1	1	1	1	1	1	2	2	1.5	1.5	0.5	1.5	2	2	2	1	2	0	1	1	2	1	1	1	1	2	1	2	2	1	2	2	1	2	2	2	2	2	2	1	1	1	1	2
M2xP384	2	2	2	2	1	1	1	1	1	1	1	2	2	1.5	1.5	0.5	1.5	2	2	2	1	2	0	1	1	2	1	1	1	1	2	1	2	2	1	2	2	1	2	2	2	2	2	2	1	1	1	1	2
M2xP385	2	2	2	2	1	1	1	1	1	1	1	2	2	1	1	1	1	2	1.5	1.5	1	2	0	1	1	2	1	1	1.5	1.5	1.5	1	2	2	1	2	2	1	2	1.5	2	2	2	2	1	1	1	1	2
M2xP386	2	2	1	2	1	1	1	1	1	1	1	2	2	1	1	0	1.5	2	1	1	1	2	0	1	1	2	1	1	2	2	1	1	2	2	1.5	2	2	1	2	1	2	2	2	2	1	1	1	1	1
M2xP388	2	2	1.5	2	1	1	1	1	1	1	1	2	2	2	2	0.5	2	1.5	1.5	1	1	2	0	1	1	2	1	1	1.5	1	1.5	1	2	2	1	2	2	1	2	1	2	2	2	2	1	1	1	1	2
M2xP390	2	2	2	2	1	1	1	1	1	1	1	2	2	2	2	0	2	2	1.5	1.5	1	2	0	1	1.5	2	1	1	1.5	1.5	1.5	1	2	2	1.5	2	2	1.5	1.5	1.5	1	2	2	2	1	1	1	1	1
M2xP392	1	1.5	2	1.5	0.5	0.5	0.5	0.5	0.5	0.5	0.5	2	2	2	2	0	2	2	2	2	1	1.5	0	1.5	1.5	1.5	1.5	1.5	2	2	1.5	1.5	1.5	1.5	1.5	1.5	1.5	1.5	1.5	2	2	1.5	1.5	1.5	1.5	1.5	1.5	1.5	1.5
M2xP393	1.5	1.5	2	1.5	0	0	0	0	0	0	0	2	2	2	2	0	2	1.5	2	2	1	1.5	0	2	2	1.5	2	2	2	2	1	1	1.5	1.5	1	1.5	1.5	1	1.5	2	1	2	2	2	1	1	1	1	1.5
M2xP397	1.5	1.5	1.5	1.5	1	1	1	1	1	1	1	2	2	1.5	1.5	0.5	1.5	2	1.5	1.5	1	1.5	0	1.5	1.5	2	1.5	1	2	2	1.5	1.5	2	2	1.5	2	2	1.5	1.5	1	1.5	2	2	2	1.5	1.5	1.5	1.5	1.5
M2xP401	1.5	1.5	2	1.5	0	0.5	0	0	0	0	0	2	2	1.5	1.5	0.5	1.5	2	2	1	1	1.5	0	2	2	1.5	2	2	2	1	1	1	1.5	1.5	1	1.5	1.5	1	1.5	1	1.5	2	2	2	1	1	1	1	1.5
M2xP405	2	2	2	2	0	0	0	0	0	0	0	2	2	1	1	1	1	2	2	2	1	2	0	2	2	2	2	2	2	2	1	1	2	2	1	2	2	1	2	2	1	1	1	2	1	1	1	1	1.5
M2xP407	1.5	1.5	2	1.5	0	0	0	1	1	1	1	2	2	1	1	1	1	2	2	2	1	1.5	0	1	1	1.5	1	1	2	2	2	2	1.5	1.5	2	1.5	1.5	2	1.5	2	1.5	1	1	2	1	1	1	1	1
M2xP408	2	2	2	2	0	0	0	0	0	0	0	2	2	2	2	0	2	2	2	2	1	2	0	2	2	2	2	2	2	2	1	1	2	2	1	2	2	1	2	2	1	1	1	2	1	1	1	1	1
M2xP409	2	2	2	2	0	0.5	0	1	1	1	1	2	2	1	1	1	1	2	2	2	0	2	0	1	1	1.5	1	1	2	1.5	1.5	1.5	1	1	1.5	1	1	1.5	1	2	2	1	1	2	1	1	1	1	1.5
M2xP413	1	1	2	1	0	0.5	0.5	0	0	0	0	1.5	1.5	1.5	1.5	0.5	1.5	2	2	2	0	2	0	1.5	1.5	1	1.5	1.5	1.5	1.5	1.5	1	1	1	1	2	2	1	2	2	1	2	2	1	1	1	1	1	1
M2xP414	2	2	2	2	0	0	0	0	0	0	0	2	2	1	1	1	1	2	2	2	1	2	0	2	2	2	2	2	2	2	1	1	2	2	1	2	2	1	2	2	2	2	2	2	1	1	1	1	2
M2xP415	1.5	1.5	2	1.5	0	0	0	0	0	0	0	1.5	1.5	1.5	1.5	0.5	1.5	2	2	1.5	0.5	2	0	1.5	1.5	1.5	1.5	1.5	1.5	1.5	1.5	1	1.5	1.5	1	2	2	1	2	1.5	1.5	2	2	1.5	1	1	1	1	1.5
M2xP416	2	2	2	2	0	0	0	0	0	0	0	2	2	1	1	0.5	1.5	2	2	2	1	2	0	2	2	2	2	2	2	2	1	1	2	2	1	2	2	1	2	2	2	2	2	2	1	1	1	1	2
M2xP418	2	2	2	2	0.5	0.5	0.5	0.5	0.5	0.5	0.5	2	2	1.5	1.5	0.5	1.5	2	2	2	0.5	2	0.5	2	2	2	2	2	2	2	1.5	1.5	2	2	1.5	2	2	1.5	2	2	2	1.5	1.5	1.5	1	1	1	1	1.5
M2xP420	1	1	2	1	1	1	1	1	1	1	1	2	2	2	2	0	2	2	2	2	0	2	0	1	1	1	1	1	1	1	2	1	1	1	1	2	2	1	2	2	1	2	2	1	1	1	1	1	1
M2xP421	2	1.5	2	1.5	1	1	1	1	1	1	1	2	2	1	1	1	1	2	2	1.5	1	1.5	0	1	1	1.5	1	1	1.5	1	1	1	1.5	1	1	1.5	1	1	1.5	2	2	1	1	2	1	1	1	1.5	1.5
M2xP423	2	2	2	2	0	0	0	0	0	0	0	1.5	1.5	2	2	0	2	2	2	2	1	2	0	2	2	2	2	2	2	2	1.5	1	2	2	1	2	2	1	2	2	2	2	2	2	1	1	1	1	2
M2xP424	1.5	1.5	2	1.5	0.5	0.5	0.5	0	0	0	0	1.5	1.5	1.5	1.5	0.5	1.5	2	2	2	1	1.5	0	1.5	1.5	1.5	1.5	1.5	1.5	1.5	1.5	1	1.5	1.5	1	1.5	1.5	1	1.5	2	1.5	2	2	2	1	1	1	1	1.5
M2xP425	1	1	2	1	0	0	0	0	0	0	0	2	2	1.5	1.5	0.5	1.5	2	2	2	1	1	0	2	2	1	2	2	2	2	1	1	1	1	1	1	1	1	1	2	1	2	2	2	1	1	1	1	1
M2xP426	1	1	2	1	0	0.5	0	0	0	0	0	1	2	1	1	1	1	2	2	2	0	1	0	2	2	2	2	2	2	1.5	1	1	1	1	1	2	2	1	1	2	1.5	1	2	1	1	1	1	1	1
M2xP427	2	2	2	2	1	1	1	1	1	1	1	2	2	1.5	1.5	0.5	1.5	2	2	2	1	2	0	1	1	2	1	1	1	1	2	1	2	2	1	2	2	1	2	2	2	2	2	2	1	1	1	1	2
M2xP428	2	2	2	2	0	0	0	0	0	0	0	2	2	2	2	0.5	2	1.5	2	2	1	2	0	2	2	1.5	2	2	2	2	1	1	1.5	1.5	1	1.5	1.5	1	1.5	2	1.5	2	2	2	1	1	1	1	1.5
M2xP429	2	2	2	2	0	0	0	0	0	0	0	1.5	1.5	2	2	0.5	2	1.5	2	2	1	2	0	2	2	2	2	2	1.5	1.5	1.5	1	2	2	1	2	2	1	2	1.5	2	2	2	2	1	1	1	1	2
M2xP430	2	1.5	2	2	0	0	0	0.5	0.5	0.5	0.5	2	2	1.5	1.5	0.5	1.5	2	2	2	0.5	2	0	1.5	1.5	2	1.5	1.5	2	2	1.5	1.5	2	2	1.5	2	2	1.5	1.5	2	2	1.5	1	1.5	1	1	1	1	1.5
M2xP432	2	1	2	2	0	0	0	1	1	1	1	2	2	1	1	1	1	2	2	2	0	1	0	1	1	2	1	1	2	2	2	2	2	2	2	2	2	2	1	2	2	1	1	1	1	1	1	1	1
M2xP433	2	2	2	2	0	0	0	0	0	0	0	1	1	2	2	0.5	2	1.5	2	2	1	2	0	2	2	2	2	2	1	1	2	1	2	2	1	2	2	1	2	1	2	2	2	2	1	1	1	1	2
M2xP434	2	2	2	2	0	0	0	0	0	0	0	2	2	2	2	0	2	1.5	2	2	1	2	0	2	2	2	2	2	2	2	1	1	2	2	1	2	1	1	2	2	2	1	1	2	1	1	1	1	1.5
M2xP438	2	2	2	2	0	0	0	0	0	0	0	1	1	2	2	0.5	2	1.5	2	2	0	2	0	2	2	2	2	2	1	1	2	1	2	2	1	2	1	1	2	1	2	1	1	1	1	1	1	1	1
M2xP440	1	1	2	1	1	0.5	0.5	0	1	0.5	0	1	1	1.5	1.5	0	1.5	2	2	1	1	1	0	1	1	1	1	1	1	1	2	1	1	1	1	1	1	1	1	2	1	2	2	2	1	1	1	1	1
M2xP443	1	1.5	2	1.5	0.5	0.5	0.5	0.5	0.5	0.5	0.5	1.5	1.5	1.5	1.5	0.5	1.5	2	2	1.5	1	2	0	1.5	1.5	1.5	1.5	1	1	1.5	1.5	1	1.5	1.5	1	1.5	1.5	1	1.5	2	1.5	1	1	1.5	1.5	1.5	1.5	1.5	1
M2xP445	1	1	2	1	1	1	1	1	1	1	0	1	1	1.5	1.5	0.5	1.5	2	2	1	1	1	0	1	1	1	1	1	1	1	2	1	1	1	1	1	1	1	1	2	1	2	2	2	1	1	1	1	1
M2xP446	1.5	1.5	2	1.5	1	1	1	1	1	1	0	1	1	1	1	1	1	2	2	1	1	1.5	0	1	1	1.5	1	1	1	1	2	1	1.5	1.5	1	1.5	1.5	1	1.5	2	1.5	1.5	1.5	1.5	1	1	1	1	1
M2xP447	1	1	2	1	1	1	1	1	1	1	0	1	1	1	1	1	1	2	2	1	1	1	0	1	1	1	1	1	1	1	2	1	1	1	1	1	1	1	1	2	1	2	2	2	1	1	1	1	1
M2xP448	1	1	2	1	0.5	0.5	0.5	0.5	0.5	0.5	0.5	1.5	1.5	1.5	1.5	0.5	1.5	2	2	2	1	1	0.5	1.5	1.5	1	1.5	1.5	1.5	1.5	2	1.5	1	1	1.5	1	1	1.5	1	2	1.5	1.5	1.5	2	1.5	1.5	1.5	1.5	1
M2xP449	1	1	2	1	1	0.5	0.5	0	1	0.5	0	1	1	1	1	1	1	2	2	1	1	1	0	1	1	1	1	1	1	1	2	1	1	1	1	1	1	1	1	2	1	2	2	2	1	1	1	1	1
M2xP450	2	2	2	2	1	1	1	0	0	0	0	1	1	1	1	1	1	2	2	2	0	2	0	2	2	2	2	2	1	1	2	1	2	2	1	2	1	1	2	1	2	1	1	1	1	1	1	1	1
M2xP451	1	1	2	1	0	0	0	0	0	0	0	2	2	1	1	1	1	2	2	1	0	1	0	1	1	1	1	1	1	1	2	1	1	1	1	2	2	1	2	2	1	2	2	1	1	1	1	1	1
M2xP452	1	1	2	1	1	1	1	0.5	0.5	0.5	0.5	1.5	1.5	1	1	1	1	2	1.5	1	0	1.5	0	1	1	1	1	1.5	2	2	1	1	1	1	1	2	2	1	2	2	1	2	2	1	2	2	2	2	1
M2xP454	1	1	2	1	0	0	0	0	0	0	0	2	2	2	2	0	2	2	2	1.5	1	1	0	1.5	1.5	1	1.5	1.5	1.5	1.5	1.5	1	1	1	1	1	1	1	1	2	2	1	1	1	1	1	1	1	1
M2xP455	1	1	2	1	0	0	0	0	0	0	0	2	2	2	2	0	2	2	2	2	1	1	0	2	2	1	2	1	2	1	2	1	1	1	2	1	1	1.5	1	2	2	1	1	2	2	2	2	2	1
M2xP457	2	2	2	2	1	1	1	1	1	1	1	2	2	2	2	0	2	2	2	2	1	2	1	2	2	2	2	2	2	2	2	2	2	2	2	2	2	2	2	2	2	2	2	2	2	2	2	2	2
M2xP458	2	2	2	2	0	0	0	0	0	0	0	2	2	2	2	0	2	2	2	1	1	2	0	1	1	2	1	1	1	1	2	1	2	2	1	2	2	1	2	2	2	2	2	2	1	1	1	1	2
M2xP459	1	1	2	1	0	0.5	0	0	0	0	0	2	2	1	2	0	1	2	2	1	1	1	0	1	1	1	1	1	1	1	2	1	1	1	1.5	1	1	1	1	2	2	1	1	1	1	1	1	1	1
M2xP461	1	1	2	1	0	0.5	0.5	0.5	0	0.5	0.5	2	2	2	2	0	2	2	2	1.5	1	1	1	1.5	1.5	1	1.5	1.5	1.5	1.5	2	1.5	1	1	1.5	1	1	1.5	1	2	2	1	1	1	1.5	1.5	1.5	1	1
M2xP463	2	2	2	2	0.5	0.5	0.5	0.5	0.5	0.5	0.5	2	2	2	2	0.5	2	1.5	2	1.5	1	2	0	1.5	1.5	2	1.5	2	2	2	1.5	1.5	2	2	1.5	2	2	1.5	2	2	2	2	2	2	1.5	1.5	1.5	1.5	2
M2xP467	1	1	2	1	1	1	1	1	1	1	1	2	2	2	2	0	2	2	2	2	1	1	1	2	2	1	2	2	2	2	2	2	1	1	2	1	1	2	1	2	2	1	1	1	2	2	2	2	1
M2xP468	1	1	2	1	1	1	1	1	1	1	1	2	2	2	2	0	2	2	2	2	1	1	1	2	2	1	2	2	2	2	2	2	1	1	2	1	1	2	1	2	2	1	1	1	2	2	2	2	1
M2xP469	2	2	2	2	0	0	0	0	0	0	0	2	2	2	2	0	2	2	2	1	1	2	0	1	1	2	1	1	1	1	2	1	2	2	1	2	2	1	2	2	2	2	2	2	1	1	1	1	2
M2xP470	2	2	2	2	0	0	0	0	0	0	0	2	2	2	2	0	2	2	2	2	1	2	0	2	2	2	2	2	2	2	2	2	2	2	2	2	2	2	2	2	2	2	2	2	2	2	2	2	2
M2xP473	2	2	2	2	1	1	1	1	1	1	1	2	2	2	2	0	2	2	2	2	1	2	1	2	2	2	2	2	2	2	2	2	2	2	2	2	2	2	2	2	2	2	2	2	2	2	2	2	2
M2xP474	1	1	2	1	0	0.5	0	0	0	0	0	2	2	2	2	0	2	2	2	1	1	1	0	1	1	1	1	1	1	1	2	1	1	1	1	1	1	1	1	2	2	1	1	1	1	1	1	1.5	1
[truncated: 5,000 more columns]
