# Supplementary material for: Machine Learning Applied to the Search for Nonlinear Features in Breeding Populations
Source: Front Artif Intell. 2022 May 20;5:876578. doi: 10.3389/frai.2022.876578 (PMC9164111; doi:10.3389/frai.2022.876578)
Supplement: Supplementary Table S3 — Analysis of variance (ANOVA) and statistical tests of feature filter methods by learner combinations for hybrid seed yield (SY) and days to flower. [file Table_3.xlsx]

## Sheet: Sheet1
	Supplementary Table 3 | Analysis of Variance and Statistical tests of Feature filter methods by learner combinations for Hybrid seed Yield and Days to flower
	Trait	Learner	Filter	Learner	Filter	difference	lower value	upper value	p-value	sigf level
	Hybrid yield	ANN	-	ANN	PCA	0.0463649	-0.0771572	0.169887	0.998464	na
		ANN	-	ANN	RF	0.0966321	-0.0268901	0.220154	0.35525	na
		ANN	-	GBM	-	0.0688329	-0.0546893	0.192355	0.896438	na
		ANN	-	GBM	PCA	0.0558706	-0.0676515	0.179393	0.985634	na
		ANN	-	GBM	RF	0.0800863	-0.0434358	0.203608	0.709304	na
		ANN	-	LASSO	-	0.0840339	-0.0394883	0.207556	0.625249	na
		ANN	-	LASSO	PCA	0.0376251	-0.0858971	0.161147	0.999917	na
		ANN	-	LASSO	RF	0.062809	-0.0607131	0.186331	0.953088	na
		ANN	-	RF	-	0.125155	0.00163244	0.248677	0.0431496	*
		ANN	-	RF	PCA	0.0901228	-0.0333994	0.213645	0.490667	na
		ANN	-	RF	RF	0.104018	-0.0195041	0.22754	0.2281	na
		ANN	-	rrBLUP	-	0.11645	-0.00707252	0.239972	0.0914781	na
		ANN	-	rrBLUP	PCA	0.0358109	-0.0877112	0.159333	0.999961	na
		ANN	-	rrBLUP	RF	0.139952	0.0164296	0.263474	0.0100365	**
		ANN	PCA	ANN	RF	0.0502671	-0.073255	0.173789	0.995751	na
		ANN	PCA	GBM	-	0.0224679	-0.101054	0.14599	1	na
		ANN	PCA	GBM	PCA	0.00950568	-0.114016	0.133028	1	na
		ANN	PCA	GBM	RF	0.0337214	-0.0898007	0.157244	0.999984	na
		ANN	PCA	LASSO	-	0.0376689	-0.0858532	0.161191	0.999916	na
		ANN	PCA	LASSO	PCA	-0.00873986	-0.132262	0.114782	1	na
		ANN	PCA	LASSO	RF	0.0164441	-0.107078	0.139966	1	na
		ANN	PCA	RF	-	0.0787896	-0.0447325	0.202312	0.735455	na
		ANN	PCA	RF	PCA	0.0437578	-0.0797643	0.16728	0.999288	na
		ANN	PCA	RF	RF	0.0576531	-0.065869	0.181175	0.979908	na
		ANN	PCA	rrBLUP	-	0.0700847	-0.0534375	0.193607	0.880728	na
		ANN	PCA	rrBLUP	PCA	-0.010554	-0.134076	0.112968	1	na
		ANN	PCA	rrBLUP	RF	0.0935868	-0.0299353	0.217109	0.416546	na
		ANN	RF	GBM	-	-0.0277992	-0.151321	0.095723	0.999999	na
		ANN	RF	GBM	PCA	-0.0407614	-0.164284	0.0827607	0.999734	na
		ANN	RF	GBM	RF	-0.0165457	-0.140068	0.106976	1	na
		ANN	RF	LASSO	-	-0.0125982	-0.13612	0.110924	1	na
		ANN	RF	LASSO	PCA	-0.059007	-0.182529	0.0645152	0.974468	na
		ANN	RF	LASSO	RF	-0.033823	-0.157345	0.0896991	0.999984	na
		ANN	RF	RF	-	0.0285225	-0.0949996	0.152045	0.999999	na
		ANN	RF	RF	PCA	-0.0065093	-0.130031	0.117013	1	na
		ANN	RF	RF	RF	0.00738603	-0.116136	0.130908	1	na
		ANN	RF	rrBLUP	-	0.0198176	-0.103705	0.14334	1	na
		ANN	RF	rrBLUP	PCA	-0.0608211	-0.184343	0.062701	0.965476	na
		ANN	RF	rrBLUP	RF	0.0433197	-0.0802024	0.166842	0.999379	na
		GBM	-	GBM	PCA	-0.0129623	-0.136484	0.11056	1	na
		GBM	-	GBM	RF	0.0112535	-0.112269	0.134776	1	na
		GBM	-	LASSO	-	0.015201	-0.108321	0.138723	1	na
		GBM	-	LASSO	PCA	-0.0312078	-0.15473	0.0923144	0.999995	na
		GBM	-	LASSO	RF	-0.00602386	-0.129546	0.117498	1	na
		GBM	-	RF	-	0.0563217	-0.0672004	0.179844	0.984326	na
		GBM	-	RF	PCA	0.0212899	-0.102232	0.144812	1	na
		GBM	-	RF	RF	0.0351852	-0.0883369	0.158707	0.99997	na
		GBM	-	rrBLUP	-	0.0476167	-0.0759054	0.171139	0.997835	na
		GBM	-	rrBLUP	PCA	-0.0330219	-0.156544	0.0905002	0.999989	na
		GBM	-	rrBLUP	RF	0.0711189	-0.0524032	0.194641	0.866703	na
		GBM	PCA	GBM	RF	0.0242157	-0.0993064	0.147738	1	na
		GBM	PCA	LASSO	-	0.0281633	-0.0953589	0.151685	0.999999	na
		GBM	PCA	LASSO	PCA	-0.0182455	-0.141768	0.105277	1	na
		GBM	PCA	LASSO	RF	0.00693839	-0.116584	0.130461	1	na
		GBM	PCA	RF	-	0.069284	-0.0542382	0.192806	0.890937	na
		GBM	PCA	RF	PCA	0.0342521	-0.08927	0.157774	0.99998	na
		GBM	PCA	RF	RF	0.0481475	-0.0753747	0.17167	0.997508	na
		GBM	PCA	rrBLUP	-	0.060579	-0.0629431	0.184101	0.966798	na
		GBM	PCA	rrBLUP	PCA	-0.0200597	-0.143582	0.103462	1	na
		GBM	PCA	rrBLUP	RF	0.0840812	-0.039441	0.207603	0.624213	na
		GBM	RF	LASSO	-	0.00394753	-0.119575	0.12747	1	na
		GBM	RF	LASSO	PCA	-0.0424613	-0.165983	0.0810609	0.999529	na
		GBM	RF	LASSO	RF	-0.0172773	-0.140799	0.106245	1	na
		GBM	RF	RF	-	0.0450682	-0.0784539	0.16859	0.998942	na
		GBM	RF	RF	PCA	0.0100364	-0.113486	0.133559	1	na
		GBM	RF	RF	RF	0.0239317	-0.0995904	0.147454	1	na
		GBM	RF	rrBLUP	-	0.0363633	-0.0871589	0.159885	0.99995	na
		GBM	RF	rrBLUP	PCA	-0.0442754	-0.167798	0.0792467	0.999166	na
		GBM	RF	rrBLUP	RF	0.0598654	-0.0636567	0.183388	0.970471	na
		LASSO	-	LASSO	PCA	-0.0464088	-0.169931	0.0771133	0.998444	na
		LASSO	-	LASSO	RF	-0.0212249	-0.144747	0.102297	1	na
		LASSO	-	RF	-	0.0411207	-0.0824014	0.164643	0.999699	na
		LASSO	-	RF	PCA	0.00608888	-0.117433	0.129611	1	na
		LASSO	-	RF	RF	0.0199842	-0.103538	0.143506	1	na
		LASSO	-	rrBLUP	-	0.0324158	-0.0911064	0.155938	0.999992	na
		LASSO	-	rrBLUP	PCA	-0.0482229	-0.171745	0.0752992	0.997459	na
		LASSO	-	rrBLUP	RF	0.0559179	-0.0676042	0.17944	0.985501	na
		LASSO	PCA	LASSO	RF	0.0251839	-0.0983382	0.148706	1	na
		LASSO	PCA	RF	-	0.0875295	-0.0359926	0.211052	0.547914	na
		LASSO	PCA	RF	PCA	0.0524977	-0.0710245	0.17602	0.992878	na
		LASSO	PCA	RF	RF	0.066393	-0.0571291	0.189915	0.92308	na
		LASSO	PCA	rrBLUP	-	0.0788245	-0.0446976	0.202347	0.734763	na
		LASSO	PCA	rrBLUP	PCA	-0.00181415	-0.125336	0.121708	1	na
		LASSO	PCA	rrBLUP	RF	0.102327	-0.0211954	0.225849	0.254211	na
		LASSO	RF	RF	-	0.0623456	-0.0611766	0.185868	0.95623	na
		LASSO	RF	RF	PCA	0.0273137	-0.0962084	0.150836	1	na
		LASSO	RF	RF	RF	0.0412091	-0.0823131	0.164731	0.99969	na
		LASSO	RF	rrBLUP	-	0.0536406	-0.0698815	0.177163	0.990873	na
		LASSO	RF	rrBLUP	PCA	-0.0269981	-0.15052	0.0965241	1	na
		LASSO	RF	rrBLUP	RF	0.0771428	-0.0463794	0.200665	0.767262	na
		RF	-	RF	PCA	-0.0350318	-0.158554	0.0884903	0.999972	na
		RF	-	RF	RF	-0.0211365	-0.144659	0.102386	1	na
		RF	-	rrBLUP	-	-0.00870496	-0.132227	0.114817	1	na
		RF	-	rrBLUP	PCA	-0.0893437	-0.212866	0.0341785	0.507769	na
		RF	-	rrBLUP	RF	0.0147972	-0.108725	0.138319	1	na
		RF	PCA	RF	RF	0.0138953	-0.109627	0.137417	1	na
		RF	PCA	rrBLUP	-	0.0263269	-0.0971953	0.149849	1	na
		RF	PCA	rrBLUP	PCA	-0.0543118	-0.177834	0.0692103	0.989494	na
		RF	PCA	rrBLUP	RF	0.049829	-0.0736931	0.173351	0.996182	na
		RF	RF	rrBLUP	-	0.0124315	-0.111091	0.135954	1	na
		RF	RF	rrBLUP	PCA	-0.0682071	-0.191729	0.055315	0.90377	na
		RF	RF	rrBLUP	RF	0.0359337	-0.0875884	0.159456	0.999958	na
		rrBLUP	-	rrBLUP	PCA	-0.0806387	-0.204161	0.0428834	0.697906	na
		rrBLUP	-	rrBLUP	RF	0.0235022	-0.10002	0.147024	1	na
		rrBLUP	PCA	rrBLUP	RF	0.104141	-0.0193813	0.227663	0.226278	na
		Learner	Filter	Learner	Filter	difference	lower value	upper value	p-value	sigf level
	Days to flower	ANN	PCA	ANN	-	0.0819784	0.000454733	0.163502	0.0470016	*
		ANN	RF	ANN	-	0.0478069	-0.0337167	0.129331	0.847493	na
		ANN	RF	ANN	PCA	-0.0341714	-0.115695	0.0473522	0.993946	na
		GBM	-	ANN	-	0.125892	0.0443689	0.207416	1.79e-05	***
		GBM	-	ANN	PCA	0.0439141	-0.0376095	0.125438	0.921648	na
		GBM	-	ANN	RF	0.0780856	-0.00343806	0.159609	0.078455	na
		GBM	PCA	ANN	-	0.118821	0.037297	0.200344	7.84e-05	***
		GBM	PCA	ANN	PCA	0.0368422	-0.0446814	0.118366	0.985768	na
		GBM	PCA	ANN	RF	0.0710137	-0.01051	0.152537	0.178998	na
		GBM	PCA	GBM	-	-0.0070719	-0.0885955	0.0744517	1	na
		GBM	RF	ANN	-	0.0804443	-0.00107933	0.161968	0.0577849	na
		GBM	RF	ANN	PCA	-0.00153406	-0.0830577	0.0799896	1	na
		GBM	RF	ANN	RF	0.0326374	-0.0488863	0.114161	0.996523	na
		GBM	RF	GBM	-	-0.0454482	-0.126972	0.0360754	0.896091	na
		GBM	RF	GBM	PCA	-0.0383763	-0.1199	0.0431473	0.978042	na
		LASSO	-	ANN	-	0.146	0.0644762	0.227523	2e-07	***
		LASSO	-	ANN	PCA	0.0640215	-0.0175021	0.145545	0.348087	na
		LASSO	-	ANN	RF	0.0981929	0.0166693	0.179717	0.0038228	**
		LASSO	-	GBM	-	0.0201073	-0.0614163	0.101631	0.999997	na
		LASSO	-	GBM	PCA	0.0271792	-0.0543444	0.108703	0.999693	na
		LASSO	-	GBM	RF	0.0655555	-0.0159681	0.147079	0.304999	na
		LASSO	PCA	ANN	-	0.0155393	-0.0659844	0.0970629	1	na
		LASSO	PCA	ANN	PCA	-0.0664391	-0.147963	0.0150845	0.281632	na
		LASSO	PCA	ANN	RF	-0.0322677	-0.113791	0.049256	0.99698	na
		LASSO	PCA	GBM	-	-0.110353	-0.191877	-0.0288296	0.000419	***
		LASSO	PCA	GBM	PCA	-0.103281	-0.184805	-0.0217577	0.0015625	**
		LASSO	PCA	GBM	RF	-0.064905	-0.146429	0.0166186	0.322892	na
		LASSO	PCA	LASSO	-	-0.130461	-0.211984	-0.0489369	6.7e-06	***
		LASSO	RF	ANN	-	0.0550387	-0.026485	0.136562	0.639239	na
		LASSO	RF	ANN	PCA	-0.0269397	-0.108463	0.0545839	0.999729	na
		LASSO	RF	ANN	RF	0.00723172	-0.0742919	0.0887553	1	na
		LASSO	RF	GBM	-	-0.0708538	-0.152377	0.0106698	0.182057	na
		LASSO	RF	GBM	PCA	-0.063782	-0.145306	0.0177417	0.355086	na
		LASSO	RF	GBM	RF	-0.0254056	-0.106929	0.056118	0.999884	na
		LASSO	RF	LASSO	-	-0.0909612	-0.172485	-0.00943756	0.0125412	*
		LASSO	RF	LASSO	PCA	0.0394994	-0.0420242	0.121023	0.970555	na
		RF	-	ANN	-	0.0996488	0.0181252	0.181172	0.0029735	**
		RF	-	ANN	PCA	0.0176704	-0.0638532	0.099194	1	na
		RF	-	ANN	RF	0.0518418	-0.0296818	0.133365	0.740202	na
		RF	-	GBM	-	-0.0262437	-0.107767	0.0552799	0.999814	na
		RF	-	GBM	PCA	-0.0191718	-0.100695	0.0623518	0.999999	na
		RF	-	GBM	RF	0.0192045	-0.0623191	0.100728	0.999999	na
		RF	-	LASSO	-	-0.0463511	-0.127875	0.0351726	0.878818	na
		RF	-	LASSO	PCA	0.0841095	0.00258588	0.165633	0.034939	*
		RF	-	LASSO	RF	0.0446101	-0.0369135	0.126134	0.910641	na
		RF	PCA	ANN	-	0.0984087	0.0168851	0.179932	0.003684	**
		RF	PCA	ANN	PCA	0.0164304	-0.0650933	0.097954	1	na
		RF	PCA	ANN	RF	0.0506018	-0.0309218	0.132125	0.776064	na
		RF	PCA	GBM	-	-0.0274838	-0.109007	0.0540398	0.999641	na
		RF	PCA	GBM	PCA	-0.0204119	-0.101936	0.0611117	0.999996	na
		RF	PCA	GBM	RF	0.0179644	-0.0635592	0.099488	1	na
		RF	PCA	LASSO	-	-0.0475911	-0.129115	0.0339325	0.852403	na
		RF	PCA	LASSO	PCA	0.0828695	0.00134582	0.164393	0.0415757	*
		RF	PCA	LASSO	RF	0.0433701	-0.0381536	0.124894	0.929586	na
		RF	PCA	RF	-	-0.00124006	-0.0827637	0.0802836	1	na
		RF	RF	ANN	-	0.043906	-0.0376176	0.12543	0.921771	na
		RF	RF	ANN	PCA	-0.0380723	-0.119596	0.0434513	0.979788	na
		RF	RF	ANN	RF	-0.00390088	-0.0854245	0.0776227	1	na
		RF	RF	GBM	-	-0.0819865	-0.16351	-0.000462824	0.0469497	*
		RF	RF	GBM	PCA	-0.0749146	-0.156438	0.00660907	0.115592	na
		RF	RF	GBM	RF	-0.0365383	-0.118062	0.0449854	0.987002	na
		RF	RF	LASSO	-	-0.102094	-0.183617	-0.0205702	0.0019332	**
		RF	RF	LASSO	PCA	0.0283668	-0.0531568	0.10989	0.999443	na
		RF	RF	LASSO	RF	-0.0111326	-0.0926562	0.070391	1	na
		RF	RF	RF	-	-0.0557427	-0.137266	0.0257809	0.615905	na
		RF	RF	RF	PCA	-0.0545027	-0.136026	0.027021	0.656809	na
		rrBLUP	-	ANN	-	0.144738	0.0632142	0.226261	3e-07	***
		rrBLUP	-	ANN	PCA	0.0627595	-0.0187641	0.144283	0.385722	na
		rrBLUP	-	ANN	RF	0.0969309	0.0154073	0.178455	0.004738	**
		rrBLUP	-	GBM	-	0.0188454	-0.0626783	0.100369	0.999999	na
		rrBLUP	-	GBM	PCA	0.0259173	-0.0556064	0.107441	0.999845	na
		rrBLUP	-	GBM	RF	0.0642936	-0.0172301	0.145817	0.340222	na
		rrBLUP	-	LASSO	-	-0.00126198	-0.0827856	0.0802616	1	na
		rrBLUP	-	LASSO	PCA	0.129199	0.047675	0.210722	8.8e-06	***
		rrBLUP	-	LASSO	RF	0.0896992	0.00817558	0.171223	0.015264	*
		rrBLUP	-	RF	-	0.0450891	-0.0364345	0.126613	0.9025	na
		rrBLUP	-	RF	PCA	0.0463291	-0.0351945	0.127853	0.879257	na
		rrBLUP	-	RF	RF	0.100832	0.0193082	0.182355	0.0024175	**
		rrBLUP	PCA	ANN	-	0.0116438	-0.0698799	0.0931674	1	na
		rrBLUP	PCA	ANN	PCA	-0.0703346	-0.151858	0.011189	0.192257	na
		rrBLUP	PCA	ANN	RF	-0.0361632	-0.117687	0.0453605	0.988404	na
		rrBLUP	PCA	GBM	-	-0.114249	-0.195772	-0.0327251	0.0001963	***
		rrBLUP	PCA	GBM	PCA	-0.107177	-0.1887	-0.0256532	0.0007644	***
		rrBLUP	PCA	GBM	RF	-0.0688005	-0.150324	0.0127231	0.224747	na
		rrBLUP	PCA	LASSO	-	-0.134356	-0.21588	-0.0528324	2.8e-06	***
		rrBLUP	PCA	LASSO	PCA	-0.0038955	-0.0854191	0.0776281	1	na
		rrBLUP	PCA	LASSO	RF	-0.0433949	-0.124919	0.0381287	0.929236	na
		rrBLUP	PCA	RF	-	-0.088005	-0.169529	-0.00648139	0.0197644	*
		rrBLUP	PCA	RF	PCA	-0.086765	-0.168289	-0.00524133	0.0237837	*
		rrBLUP	PCA	RF	RF	-0.0322623	-0.113786	0.0492613	0.996987	na
		rrBLUP	PCA	rrBLUP	-	-0.133094	-0.214618	-0.0515705	3.7e-06	***
		rrBLUP	RF	ANN	-	0.0153625	-0.0661611	0.0968861	1	na
		rrBLUP	RF	ANN	PCA	-0.0666159	-0.148139	0.0149078	0.277089	na
		rrBLUP	RF	ANN	RF	-0.0324444	-0.113968	0.0490792	0.996768	na
		rrBLUP	RF	GBM	-	-0.11053	-0.192054	-0.0290064	0.0004051	***
		rrBLUP	RF	GBM	PCA	-0.103458	-0.184982	-0.0219345	0.0015135	**
		rrBLUP	RF	GBM	RF	-0.0650818	-0.146605	0.0164418	0.317973	na
		rrBLUP	RF	LASSO	-	-0.130637	-0.212161	-0.0491137	6.4e-06	***
		rrBLUP	RF	LASSO	PCA	-0.000176781	-0.0817004	0.0813468	1	na
		rrBLUP	RF	LASSO	RF	-0.0396762	-0.1212	0.0418475	0.969217	na
		rrBLUP	RF	RF	-	-0.0842863	-0.16581	-0.00276266	0.0340732	*
		rrBLUP	RF	RF	PCA	-0.0830462	-0.16457	-0.0015226	0.0405668	*
		rrBLUP	RF	RF	RF	-0.0285436	-0.110067	0.0529801	0.999393	na
		rrBLUP	RF	rrBLUP	-	-0.129375	-0.210899	-0.0478517	8.5e-06	***
		rrBLUP	RF	rrBLUP	PCA	0.00371872	-0.0778049	0.0852424	1	na
	* stastistically significant P-value < 0.05 are marked with red
