# Supplementary material for: Machine Learning Applied to the Search for Nonlinear Features in Breeding Populations
Source: Front Artif Intell. 2022 May 20;5:876578. doi: 10.3389/frai.2022.876578 (PMC9164111; doi:10.3389/frai.2022.876578)
Supplement: Supplementary Table S4 — Median of the Pearson correlation over all pairs of feature scores in the 10-outer training sets obtained with different filter methods for feature selection (FS), for seed oil content (SOC, in percentage of volume per seed dry weight), oil yield (OY, in dt/ha), and seedling emergence (SE, visual observation in a 1–9 scale) and protein content. [file Table_4.xlsx]

## Sheet: Sheet1
	Supplementary Table 4 | Median of the Pearson correlation over all pairs of feature scores in the 10 training sets obtained with different filter methods for feature selection, for seed oil content (SOC, in % volume per seed dry weight), oil yield (OY, in dt/ha) and seedling emergence (SE, visual observation in a 1 to 9 scale) and protein content.
	Trait	Filter	Learner	Subset size	Median accuracy (Pearson correlation)
	Emergence	-	rrBLUP	14718	0.3995
			LASSO	14718	0.355
			GBM	14718	0.3133
			ANN	14718	0.2625
			RF	14718	0.3264
		PCA	rrBLUP	100	0.3379
			LASSO	100	0.3435
			GBM	100	0.3701
			ANN	100	0.288
			RF	100	0.3877
		RF	rrBLUP	1000	0.3149
			LASSO	1000	0.302
			GBM	1000	0.2483
			ANN	1000	0.214
			RF	1000	0.2897
		random	rrBLUP	1000	0.004775
			LASSO	1000	-0.002172
			GBM	1000	0.05967
			ANN	1000	-0.03033
			RF	1000	-0.02449
	Oil content	-	rrBLUP	14718	0.5643
			LASSO	14718	0.5319
			GBM	14718	0.5967
			ANN	14718	0.457
			RF	14718	0.6321
		PCA	rrBLUP	100	0.5647
			LASSO	100	0.5687
			GBM	100	0.5977
			ANN	100	0.5681
			RF	100	0.626
		RF	rrBLUP	1000	0.5443
			LASSO	1000	0.5371
			GBM	1000	0.5684
			ANN	1000	0.4871
			RF	1000	0.5804
		random	rrBLUP	1000	-0.002172
			LASSO	1000	0.004775
			GBM	1000	0.059668
			ANN	1000	0.004775
			RF	1000	0.05967
	Oil yield	-	rrBLUP	14718	0.49
			LASSO	14718	0.4736
			GBM	14718	0.5212
			ANN	14718	0.383
			RF	14718	0.5404
		PCA	rrBLUP	100	0.4557
			LASSO	100	0.4649
			GBM	100	0.5036
			ANN	100	0.4425
			RF	100	0.5433
		RF	rrBLUP	1000	0.5387
			LASSO	1000	0.5005
			GBM	1000	0.5126
			ANN	1000	0.499
			RF	1000	0.5315
		random	rrBLUP	1000	0.002172
			LASSO	1000	0.001458
			GBM	1000	0.060262
			ANN	1000	0.004253
			RF	1000	0.0658
	Protein content	-	rrBLUP	14718	0.4711
			LASSO	14718	0.4795
			GBM	14718	0.4409
			ANN	14718	0.4048
			RF	14718	0.483
		PCA	rrBLUP	100	0.3994
			LASSO	100	0.4058
			GBM	100	0.4588
			ANN	100	0.3904
			RF	100	0.4589
		RF	rrBLUP	1000	0.4395
			LASSO	1000	0.41
			GBM	1000	0.3937
			ANN	1000	0.3544
			RF	1000	0.4154
		random	rrBLUP	1000	0.008377
			LASSO	1000	0.008006
			GBM	1000	0.00837
			ANN	1000	0.02314
			RF	1000	0.004253
